# Supplementary material for: Pan-organ transcriptome variation across 21 cancer types
Source: Oncotarget. 2016 Dec 27;8(4):6809–18. doi: 10.18632/oncotarget.14303 (PMC5351671; doi:10.18632/oncotarget.14303)
Supplement: Supplementary file 2 [file oncotarget-08-6809-s002.xls]

## Sheet: abbreviations for cancer types
Abbreviations for the cancer types used in this study.
Abbreviations	Expanded form
BLCA	Bladder urothelial carcinoma
BRCA	Breast invasive carcinoma
CESC	Cervical squamous cell carcinoma and endocervical adenocarcinoma
CHOL	Cholangiocarcinoma
CRC	Colorectal cancer (Colon adenocarcinoma (COAD)/Rectum adenocarcinoma (READ))
ESCA	Esophageal carcinoma
HNSC	Head and neck squamous cell carcinoma
KICH	Kidney chromophobe
KIRC	Kidney renal clear cell carcinoma
KIRP	Kidney renal papillary cell carcinoma
LIHC	Liver hepatocellular carcinoma
LUAD	Lung adenocarcinoma
LUSC	Lung squamous cell carcinoma
PAAD	Pancreatic adenocarcinoma
PRAD	Prostate adenocarcinoma
SKCM	Skin cutaneous melanoma
STAD	Stomach adenocarcinoma
THCA	Thyroid carcinoma
THYM	Thymoma
UCEC	Uterine corpus endometrial carcinoma

## Sheet: Dataset used in this study
Table S1. The TCGA samples used in this study.
TCGA code	Cancer sample	TCGA code	Normal sample
TCGA-BT-A2LA-01	BLCA_T	TCGA-BT-A2LA-11	BLCA_N
TCGA-BT-A20U-01	BLCA_T	TCGA-BT-A20U-11	BLCA_N
TCGA-GC-A3WC-01	BLCA_T	TCGA-GC-A3WC-11	BLCA_N
TCGA-BL-A13J-01	BLCA_T	TCGA-BL-A13J-11	BLCA_N
TCGA-BT-A20W-01	BLCA_T	TCGA-BT-A20W-11	BLCA_N
TCGA-CU-A0YN-01	BLCA_T	TCGA-CU-A0YN-11	BLCA_N
TCGA-GD-A3OQ-01	BLCA_T	TCGA-GD-A3OQ-11	BLCA_N
TCGA-K4-A3WV-01	BLCA_T	TCGA-K4-A3WV-11	BLCA_N
TCGA-GC-A3BM-01	BLCA_T	TCGA-GC-A3BM-11	BLCA_N
TCGA-GC-A6I3-01	BLCA_T	TCGA-GC-A6I3-11	BLCA_N
TCGA-BT-A2LB-01	BLCA_T	TCGA-BT-A2LB-11	BLCA_N
TCGA-GD-A2C5-01	BLCA_T	TCGA-GD-A2C5-11	BLCA_N
TCGA-GD-A3OP-01	BLCA_T	TCGA-GD-A3OP-11	BLCA_N
TCGA-BT-A20Q-01	BLCA_T	TCGA-BT-A20Q-11	BLCA_N
TCGA-CU-A0YR-01	BLCA_T	TCGA-CU-A0YR-11	BLCA_N
TCGA-K4-A5RI-01	BLCA_T	TCGA-K4-A5RI-11	BLCA_N
TCGA-BT-A20R-01	BLCA_T	TCGA-BT-A20R-11	BLCA_N
TCGA-BT-A20N-01	BLCA_T	TCGA-BT-A20N-11	BLCA_N
TCGA-K4-A54R-01	BLCA_T	TCGA-K4-A54R-11	BLCA_N
TCGA-E9-A1RC-01	BRCA_T	TCGA-E9-A1RC-11	BRCA_N
TCGA-BH-A1FU-01	BRCA_T	TCGA-BH-A1FU-11	BRCA_N
TCGA-E9-A1N6-01	BRCA_T	TCGA-E9-A1N6-11	BRCA_N
TCGA-A7-A0CH-01	BRCA_T	TCGA-A7-A0CH-11	BRCA_N
TCGA-A7-A0DB-01	BRCA_T	TCGA-A7-A0DB-11	BRCA_N
TCGA-BH-A0DV-01	BRCA_T	TCGA-BH-A0DV-11	BRCA_N
TCGA-BH-A0DL-01	BRCA_T	TCGA-BH-A0DL-11	BRCA_N
TCGA-E2-A15K-01	BRCA_T	TCGA-E2-A15K-11	BRCA_N
TCGA-BH-A204-01	BRCA_T	TCGA-BH-A204-11	BRCA_N
TCGA-E9-A1N5-01	BRCA_T	TCGA-E9-A1N5-11	BRCA_N
TCGA-E9-A1RI-01	BRCA_T	TCGA-E9-A1RI-11	BRCA_N
TCGA-GI-A2C8-01	BRCA_T	TCGA-GI-A2C8-11	BRCA_N
TCGA-BH-A0BJ-01	BRCA_T	TCGA-BH-A0BJ-11	BRCA_N
TCGA-AC-A23H-01	BRCA_T	TCGA-AC-A23H-11	BRCA_N
TCGA-BH-A1FJ-01	BRCA_T	TCGA-BH-A1FJ-11	BRCA_N
TCGA-BH-A0BQ-01	BRCA_T	TCGA-BH-A0BQ-11	BRCA_N
TCGA-BH-A0B7-01	BRCA_T	TCGA-BH-A0B7-11	BRCA_N
TCGA-BH-A18Q-01	BRCA_T	TCGA-BH-A18Q-11	BRCA_N
TCGA-BH-A1FE-01	BRCA_T	TCGA-BH-A1FE-11	BRCA_N
TCGA-BH-A0BZ-01	BRCA_T	TCGA-BH-A0BZ-11	BRCA_N
TCGA-BH-A0BS-01	BRCA_T	TCGA-BH-A0BS-11	BRCA_N
TCGA-BH-A1FG-01	BRCA_T	TCGA-BH-A1FG-11	BRCA_N
TCGA-BH-A18P-01	BRCA_T	TCGA-BH-A18P-11	BRCA_N
TCGA-E9-A1RH-01	BRCA_T	TCGA-E9-A1RH-11	BRCA_N
TCGA-BH-A18V-01	BRCA_T	TCGA-BH-A18V-11	BRCA_N
TCGA-BH-A1FC-01	BRCA_T	TCGA-BH-A1FC-11	BRCA_N
TCGA-E2-A158-01	BRCA_T	TCGA-E2-A158-11	BRCA_N
TCGA-A7-A0DC-01	BRCA_T	TCGA-A7-A0DC-11	BRCA_N
TCGA-BH-A0DZ-01	BRCA_T	TCGA-BH-A0DZ-11	BRCA_N
TCGA-BH-A0DO-01	BRCA_T	TCGA-BH-A0DO-11	BRCA_N
TCGA-BH-A0B5-01	BRCA_T	TCGA-BH-A0B5-11	BRCA_N
TCGA-BH-A1EV-01	BRCA_T	TCGA-BH-A1EV-11	BRCA_N
TCGA-BH-A18M-01	BRCA_T	TCGA-BH-A18M-11	BRCA_N
TCGA-E2-A15I-01	BRCA_T	TCGA-E2-A15I-11	BRCA_N
TCGA-E9-A1RF-01	BRCA_T	TCGA-E9-A1RF-11	BRCA_N
TCGA-E9-A1ND-01	BRCA_T	TCGA-E9-A1ND-11	BRCA_N
TCGA-BH-A0C3-01	BRCA_T	TCGA-BH-A0C3-11	BRCA_N
TCGA-E9-A1N4-01	BRCA_T	TCGA-E9-A1N4-11	BRCA_N
TCGA-BH-A1FR-01	BRCA_T	TCGA-BH-A1FR-11	BRCA_N
TCGA-BH-A18J-01	BRCA_T	TCGA-BH-A18J-11	BRCA_N
TCGA-BH-A0H7-01	BRCA_T	TCGA-BH-A0H7-11	BRCA_N
TCGA-BH-A1EW-01	BRCA_T	TCGA-BH-A1EW-11	BRCA_N
TCGA-E9-A1R7-01	BRCA_T	TCGA-E9-A1R7-11	BRCA_N
TCGA-BH-A1FB-01	BRCA_T	TCGA-BH-A1FB-11	BRCA_N
TCGA-BH-A1F6-01	BRCA_T	TCGA-BH-A1F6-11	BRCA_N
TCGA-BH-A0DQ-01	BRCA_T	TCGA-BH-A0DQ-11	BRCA_N
TCGA-BH-A0BA-01	BRCA_T	TCGA-BH-A0BA-11	BRCA_N
TCGA-E2-A1LH-01	BRCA_T	TCGA-E2-A1LH-11	BRCA_N
TCGA-BH-A1FH-01	BRCA_T	TCGA-BH-A1FH-11	BRCA_N
TCGA-E9-A1NF-01	BRCA_T	TCGA-E9-A1NF-11	BRCA_N
TCGA-BH-A0B3-01	BRCA_T	TCGA-BH-A0B3-11	BRCA_N
TCGA-BH-A0BV-01	BRCA_T	TCGA-BH-A0BV-11	BRCA_N
TCGA-BH-A0DP-01	BRCA_T	TCGA-BH-A0DP-11	BRCA_N
TCGA-BH-A1FD-01	BRCA_T	TCGA-BH-A1FD-11	BRCA_N
TCGA-A7-A0D9-01	BRCA_T	TCGA-A7-A0D9-11	BRCA_N
TCGA-BH-A18K-01	BRCA_T	TCGA-BH-A18K-11	BRCA_N
TCGA-BH-A208-01	BRCA_T	TCGA-BH-A208-11	BRCA_N
TCGA-E9-A1RB-01	BRCA_T	TCGA-E9-A1RB-11	BRCA_N
TCGA-BH-A0BW-01	BRCA_T	TCGA-BH-A0BW-11	BRCA_N
TCGA-E9-A1NA-01	BRCA_T	TCGA-E9-A1NA-11	BRCA_N
TCGA-BH-A0AY-01	BRCA_T	TCGA-BH-A0AY-11	BRCA_N
TCGA-E2-A1LS-01	BRCA_T	TCGA-E2-A1LS-11	BRCA_N
TCGA-BH-A0H9-01	BRCA_T	TCGA-BH-A0H9-11	BRCA_N
TCGA-BH-A0HK-01	BRCA_T	TCGA-BH-A0HK-11	BRCA_N
TCGA-BH-A209-01	BRCA_T	TCGA-BH-A209-11	BRCA_N
TCGA-E9-A1NG-01	BRCA_T	TCGA-E9-A1NG-11	BRCA_N
TCGA-BH-A0BM-01	BRCA_T	TCGA-BH-A0BM-11	BRCA_N
TCGA-BH-A1FM-01	BRCA_T	TCGA-BH-A1FM-11	BRCA_N
TCGA-BH-A0E1-01	BRCA_T	TCGA-BH-A0E1-11	BRCA_N
TCGA-BH-A0BC-01	BRCA_T	TCGA-BH-A0BC-11	BRCA_N
TCGA-E2-A1BC-01	BRCA_T	TCGA-E2-A1BC-11	BRCA_N
TCGA-BH-A0DG-01	BRCA_T	TCGA-BH-A0DG-11	BRCA_N
TCGA-BH-A1EN-01	BRCA_T	TCGA-BH-A1EN-11	BRCA_N
TCGA-BH-A18N-01	BRCA_T	TCGA-BH-A18N-11	BRCA_N
TCGA-A7-A13G-01	BRCA_T	TCGA-A7-A13G-11	BRCA_N
TCGA-E2-A1LB-01	BRCA_T	TCGA-E2-A1LB-11	BRCA_N
TCGA-BH-A1ET-01	BRCA_T	TCGA-BH-A1ET-11	BRCA_N
TCGA-BH-A18R-01	BRCA_T	TCGA-BH-A18R-11	BRCA_N
TCGA-GI-A2C9-01	BRCA_T	TCGA-GI-A2C9-11	BRCA_N
TCGA-A7-A13E-01	BRCA_T	TCGA-A7-A13E-11	BRCA_N
TCGA-E2-A153-01	BRCA_T	TCGA-E2-A153-11	BRCA_N
TCGA-BH-A1EU-01	BRCA_T	TCGA-BH-A1EU-11	BRCA_N
TCGA-AC-A2FM-01	BRCA_T	TCGA-AC-A2FM-11	BRCA_N
TCGA-BH-A18L-01	BRCA_T	TCGA-BH-A18L-11	BRCA_N
TCGA-BH-A0DH-01	BRCA_T	TCGA-BH-A0DH-11	BRCA_N
TCGA-BH-A1FN-01	BRCA_T	TCGA-BH-A1FN-11	BRCA_N
TCGA-BH-A1F8-01	BRCA_T	TCGA-BH-A1F8-11	BRCA_N
TCGA-BH-A0AZ-01	BRCA_T	TCGA-BH-A0AZ-11	BRCA_N
TCGA-E9-A1N9-01	BRCA_T	TCGA-E9-A1N9-11	BRCA_N
TCGA-BH-A18S-01	BRCA_T	TCGA-BH-A18S-11	BRCA_N
TCGA-BH-A0HA-01	BRCA_T	TCGA-BH-A0HA-11	BRCA_N
TCGA-E2-A1IG-01	BRCA_T	TCGA-E2-A1IG-11	BRCA_N
TCGA-BH-A1F0-01	BRCA_T	TCGA-BH-A1F0-11	BRCA_N
TCGA-BH-A0AU-01	BRCA_T	TCGA-BH-A0AU-11	BRCA_N
TCGA-BH-A1F2-01	BRCA_T	TCGA-BH-A1F2-11	BRCA_N
TCGA-BH-A0B8-01	BRCA_T	TCGA-BH-A0B8-11	BRCA_N
TCGA-BH-A0DD-01	BRCA_T	TCGA-BH-A0DD-11	BRCA_N
TCGA-BH-A0H5-01	BRCA_T	TCGA-BH-A0H5-11	BRCA_N
TCGA-E2-A15M-01	BRCA_T	TCGA-E2-A15M-11	BRCA_N
TCGA-BH-A1EO-01	BRCA_T	TCGA-BH-A1EO-11	BRCA_N
TCGA-BH-A0DT-01	BRCA_T	TCGA-BH-A0DT-11	BRCA_N
TCGA-A7-A0CE-01	BRCA_T	TCGA-A7-A0CE-11	BRCA_N
TCGA-E9-A1RD-01	BRCA_T	TCGA-E9-A1RD-11	BRCA_N
TCGA-E2-A1L7-01	BRCA_T	TCGA-E2-A1L7-11	BRCA_N
TCGA-BH-A18U-01	BRCA_T	TCGA-BH-A18U-11	BRCA_N
TCGA-BH-A0C0-01	BRCA_T	TCGA-BH-A0C0-11	BRCA_N
TCGA-AC-A2FF-01	BRCA_T	TCGA-AC-A2FF-11	BRCA_N
TCGA-BH-A0E0-01	BRCA_T	TCGA-BH-A0E0-11	BRCA_N
TCGA-A7-A13F-01	BRCA_T	TCGA-A7-A13F-11	BRCA_N
TCGA-AC-A2FB-01	BRCA_T	TCGA-AC-A2FB-11	BRCA_N
TCGA-BH-A0BT-01	BRCA_T	TCGA-BH-A0BT-11	BRCA_N
TCGA-BH-A0DK-01	BRCA_T	TCGA-BH-A0DK-11	BRCA_N
TCGA-BH-A203-01	BRCA_T	TCGA-BH-A203-11	BRCA_N
TCGA-HM-A3JJ-01	CESC_T	TCGA-HM-A3JJ-11	CESC_N
TCGA-FU-A3EO-01	CESC_T	TCGA-FU-A3EO-11	CESC_N
TCGA-MY-A5BF-01	CESC_T	TCGA-MY-A5BF-11	CESC_N
TCGA-W5-AA2R-01	CHOL_T	TCGA-W5-AA2R-11	CHOL_N
TCGA-W5-AA31-01	CHOL_T	TCGA-W5-AA31-11	CHOL_N
TCGA-W5-AA34-01	CHOL_T	TCGA-W5-AA34-11	CHOL_N
TCGA-W5-AA2U-01	CHOL_T	TCGA-W5-AA2U-11	CHOL_N
TCGA-W5-AA2X-01	CHOL_T	TCGA-W5-AA2X-11	CHOL_N
TCGA-W5-AA2I-01	CHOL_T	TCGA-W5-AA2I-11	CHOL_N
TCGA-ZU-A8S4-01	CHOL_T	TCGA-ZU-A8S4-11	CHOL_N
TCGA-W5-AA30-01	CHOL_T	TCGA-W5-AA30-11	CHOL_N
TCGA-W5-AA2Q-01	CHOL_T	TCGA-W5-AA2Q-11	CHOL_N
TCGA-A6-5665-01	COAD_T	TCGA-A6-5665-11	COAD_N
TCGA-AA-3663-01	COAD_T	TCGA-AA-3663-11	COAD_N
TCGA-A6-2675-01	COAD_T	TCGA-A6-2675-11	COAD_N
TCGA-A6-5662-01	COAD_T	TCGA-A6-5662-11	COAD_N
TCGA-AZ-6605-01	COAD_T	TCGA-AZ-6605-11	COAD_N
TCGA-AA-3489-01	COAD_T	TCGA-AA-3489-11	COAD_N
TCGA-A6-2686-01	COAD_T	TCGA-A6-2686-11	COAD_N
TCGA-AA-3655-01	COAD_T	TCGA-AA-3655-11	COAD_N
TCGA-AA-3662-01	COAD_T	TCGA-AA-3662-11	COAD_N
TCGA-A6-5667-01	COAD_T	TCGA-A6-5667-11	COAD_N
TCGA-AA-3660-01	COAD_T	TCGA-AA-3660-11	COAD_N
TCGA-A6-2682-01	COAD_T	TCGA-A6-2682-11	COAD_N
TCGA-AA-3713-01	COAD_T	TCGA-AA-3713-11	COAD_N
TCGA-AA-3712-01	COAD_T	TCGA-AA-3712-11	COAD_N
TCGA-AA-3511-01	COAD_T	TCGA-AA-3511-11	COAD_N
TCGA-A6-5659-01	COAD_T	TCGA-A6-5659-11	COAD_N
TCGA-AZ-6603-01	COAD_T	TCGA-AZ-6603-11	COAD_N
TCGA-A6-2684-01	COAD_T	TCGA-A6-2684-11	COAD_N
TCGA-AZ-6598-01	COAD_T	TCGA-AZ-6598-11	COAD_N
TCGA-AZ-6601-01	COAD_T	TCGA-AZ-6601-11	COAD_N
TCGA-F4-6704-01	COAD_T	TCGA-F4-6704-11	COAD_N
TCGA-A6-2685-01	COAD_T	TCGA-A6-2685-11	COAD_N
TCGA-AA-3496-01	COAD_T	TCGA-AA-3496-11	COAD_N
TCGA-AZ-6600-01	COAD_T	TCGA-AZ-6600-11	COAD_N
TCGA-AA-3697-01	COAD_T	TCGA-AA-3697-11	COAD_N
TCGA-AZ-6599-01	COAD_T	TCGA-AZ-6599-11	COAD_N
TCGA-AG-3742-01	READ_T	TCGA-AG-3742-11	READ_N
TCGA-AG-3731-01	READ_T	TCGA-AG-3731-11	READ_N
TCGA-AG-3725-01	READ_T	TCGA-AG-3725-11	READ_N
TCGA-AF-5654-01	READ_T	TCGA-AF-5654-11	READ_N
TCGA-AG-3732-01	READ_T	TCGA-AG-3732-11	READ_N
TCGA-AH-6643-01	READ_T	TCGA-AH-6643-11	READ_N
TCGA-IG-A3I8-01	ESCA_T	TCGA-IG-A3I8-11	ESCA_N
TCGA-L5-A4OR-01	ESCA_T	TCGA-L5-A4OR-11	ESCA_N
TCGA-L5-A4OF-01	ESCA_T	TCGA-L5-A4OF-11	ESCA_N
TCGA-L5-A4OG-01	ESCA_T	TCGA-L5-A4OG-11	ESCA_N
TCGA-L5-A4OM-01	ESCA_T	TCGA-L5-A4OM-11	ESCA_N
TCGA-L5-A4OQ-01	ESCA_T	TCGA-L5-A4OQ-11	ESCA_N
TCGA-IC-A6RE-01	ESCA_T	TCGA-IC-A6RE-11	ESCA_N
TCGA-L5-A4OJ-01	ESCA_T	TCGA-L5-A4OJ-11	ESCA_N
TCGA-L5-A43C-01	ESCA_T	TCGA-L5-A43C-11	ESCA_N
TCGA-L5-A4OO-01	ESCA_T	TCGA-L5-A4OO-11	ESCA_N
TCGA-IC-A6RF-01	ESCA_T	TCGA-IC-A6RF-11	ESCA_N
TCGA-CV-6936-01	HNSC_T	TCGA-CV-6936-11	HNSC_N
TCGA-CV-6935-01	HNSC_T	TCGA-CV-6935-11	HNSC_N
TCGA-CV-6938-01	HNSC_T	TCGA-CV-6938-11	HNSC_N
TCGA-CV-6934-01	HNSC_T	TCGA-CV-6934-11	HNSC_N
TCGA-H7-A6C4-01	HNSC_T	TCGA-H7-A6C4-11	HNSC_N
TCGA-HD-8635-01	HNSC_T	TCGA-HD-8635-11	HNSC_N
TCGA-CV-6933-01	HNSC_T	TCGA-CV-6933-11	HNSC_N
TCGA-CV-7438-01	HNSC_T	TCGA-CV-7438-11	HNSC_N
TCGA-CV-7432-01	HNSC_T	TCGA-CV-7432-11	HNSC_N
TCGA-CV-7178-01	HNSC_T	TCGA-CV-7178-11	HNSC_N
TCGA-CV-7091-01	HNSC_T	TCGA-CV-7091-11	HNSC_N
TCGA-CV-6943-01	HNSC_T	TCGA-CV-6943-11	HNSC_N
TCGA-CV-7235-01	HNSC_T	TCGA-CV-7235-11	HNSC_N
TCGA-CV-6962-01	HNSC_T	TCGA-CV-6962-11	HNSC_N
TCGA-CV-7101-01	HNSC_T	TCGA-CV-7101-11	HNSC_N
TCGA-HD-A6I0-01	HNSC_T	TCGA-HD-A6I0-11	HNSC_N
TCGA-CV-6961-01	HNSC_T	TCGA-CV-6961-11	HNSC_N
TCGA-CV-6939-01	HNSC_T	TCGA-CV-6939-11	HNSC_N
TCGA-CV-7255-01	HNSC_T	TCGA-CV-7255-11	HNSC_N
TCGA-CV-7425-01	HNSC_T	TCGA-CV-7425-11	HNSC_N
TCGA-CV-7177-01	HNSC_T	TCGA-CV-7177-11	HNSC_N
TCGA-HD-A6HZ-01	HNSC_T	TCGA-HD-A6HZ-11	HNSC_N
TCGA-CV-6955-01	HNSC_T	TCGA-CV-6955-11	HNSC_N
TCGA-WA-A7GZ-01	HNSC_T	TCGA-WA-A7GZ-11	HNSC_N
TCGA-CV-7183-01	HNSC_T	TCGA-CV-7183-11	HNSC_N
TCGA-CV-7423-01	HNSC_T	TCGA-CV-7423-11	HNSC_N
TCGA-CV-7250-01	HNSC_T	TCGA-CV-7250-11	HNSC_N
TCGA-CV-6956-01	HNSC_T	TCGA-CV-6956-11	HNSC_N
TCGA-CV-7424-01	HNSC_T	TCGA-CV-7424-11	HNSC_N
TCGA-CV-7440-01	HNSC_T	TCGA-CV-7440-11	HNSC_N
TCGA-CV-7103-01	HNSC_T	TCGA-CV-7103-11	HNSC_N
TCGA-CV-7434-01	HNSC_T	TCGA-CV-7434-11	HNSC_N
TCGA-CV-7242-01	HNSC_T	TCGA-CV-7242-11	HNSC_N
TCGA-CV-7097-01	HNSC_T	TCGA-CV-7097-11	HNSC_N
TCGA-CV-7252-01	HNSC_T	TCGA-CV-7252-11	HNSC_N
TCGA-CV-7406-01	HNSC_T	TCGA-CV-7406-11	HNSC_N
TCGA-CV-7261-01	HNSC_T	TCGA-CV-7261-11	HNSC_N
TCGA-CV-6960-01	HNSC_T	TCGA-CV-6960-11	HNSC_N
TCGA-CV-7416-01	HNSC_T	TCGA-CV-7416-11	HNSC_N
TCGA-CV-7238-01	HNSC_T	TCGA-CV-7238-11	HNSC_N
TCGA-CV-7437-01	HNSC_T	TCGA-CV-7437-11	HNSC_N
TCGA-CV-6959-01	HNSC_T	TCGA-CV-6959-11	HNSC_N
TCGA-CV-7245-01	HNSC_T	TCGA-CV-7245-11	HNSC_N
TCGA-KN-8436-01	KICH_T	TCGA-KN-8436-11	KICH_N
TCGA-KN-8435-01	KICH_T	TCGA-KN-8435-11	KICH_N
TCGA-KN-8429-01	KICH_T	TCGA-KN-8429-11	KICH_N
TCGA-KN-8434-01	KICH_T	TCGA-KN-8434-11	KICH_N
TCGA-KN-8426-01	KICH_T	TCGA-KN-8426-11	KICH_N
TCGA-KO-8403-01	KICH_T	TCGA-KO-8403-11	KICH_N
TCGA-KN-8432-01	KICH_T	TCGA-KN-8432-11	KICH_N
TCGA-KN-8431-01	KICH_T	TCGA-KN-8431-11	KICH_N
TCGA-KO-8415-01	KICH_T	TCGA-KO-8415-11	KICH_N
TCGA-KN-8430-01	KICH_T	TCGA-KN-8430-11	KICH_N
TCGA-KN-8419-01	KICH_T	TCGA-KN-8419-11	KICH_N
TCGA-KL-8326-01	KICH_T	TCGA-KL-8326-11	KICH_N
TCGA-KN-8428-01	KICH_T	TCGA-KN-8428-11	KICH_N
TCGA-KN-8437-01	KICH_T	TCGA-KN-8437-11	KICH_N
TCGA-KN-8433-01	KICH_T	TCGA-KN-8433-11	KICH_N
TCGA-KL-8324-01	KICH_T	TCGA-KL-8324-11	KICH_N
TCGA-KL-8339-01	KICH_T	TCGA-KL-8339-11	KICH_N
TCGA-KL-8336-01	KICH_T	TCGA-KL-8336-11	KICH_N
TCGA-KN-8425-01	KICH_T	TCGA-KN-8425-11	KICH_N
TCGA-KN-8422-01	KICH_T	TCGA-KN-8422-11	KICH_N
TCGA-KL-8332-01	KICH_T	TCGA-KL-8332-11	KICH_N
TCGA-KL-8329-01	KICH_T	TCGA-KL-8329-11	KICH_N
TCGA-KN-8424-01	KICH_T	TCGA-KN-8424-11	KICH_N
TCGA-KN-8423-01	KICH_T	TCGA-KN-8423-11	KICH_N
TCGA-KN-8427-01	KICH_T	TCGA-KN-8427-11	KICH_N
TCGA-CJ-5681-01	KIRC_T	TCGA-CJ-5681-11	KIRC_N
TCGA-B0-4712-01	KIRC_T	TCGA-B0-4712-11	KIRC_N
TCGA-CZ-5982-01	KIRC_T	TCGA-CZ-5982-11	KIRC_N
TCGA-CZ-5468-01	KIRC_T	TCGA-CZ-5468-11	KIRC_N
TCGA-CJ-5678-01	KIRC_T	TCGA-CJ-5678-11	KIRC_N
TCGA-CZ-5985-01	KIRC_T	TCGA-CZ-5985-11	KIRC_N
TCGA-CJ-5677-01	KIRC_T	TCGA-CJ-5677-11	KIRC_N
TCGA-B0-5691-01	KIRC_T	TCGA-B0-5691-11	KIRC_N
TCGA-CW-5584-01	KIRC_T	TCGA-CW-5584-11	KIRC_N
TCGA-CW-5591-01	KIRC_T	TCGA-CW-5591-11	KIRC_N
TCGA-B8-4619-01	KIRC_T	TCGA-B8-4619-11	KIRC_N
TCGA-B8-4620-01	KIRC_T	TCGA-B8-4620-11	KIRC_N
TCGA-B0-5709-01	KIRC_T	TCGA-B0-5709-11	KIRC_N
TCGA-CJ-5679-01	KIRC_T	TCGA-CJ-5679-11	KIRC_N
TCGA-CW-5589-01	KIRC_T	TCGA-CW-5589-11	KIRC_N
TCGA-CW-6087-01	KIRC_T	TCGA-CW-6087-11	KIRC_N
TCGA-B0-5694-01	KIRC_T	TCGA-B0-5694-11	KIRC_N
TCGA-CZ-5470-01	KIRC_T	TCGA-CZ-5470-11	KIRC_N
TCGA-B0-5705-01	KIRC_T	TCGA-B0-5705-11	KIRC_N
TCGA-B2-5641-01	KIRC_T	TCGA-B2-5641-11	KIRC_N
TCGA-CZ-4863-01	KIRC_T	TCGA-CZ-4863-11	KIRC_N
TCGA-CZ-5988-01	KIRC_T	TCGA-CZ-5988-11	KIRC_N
TCGA-B8-4622-01	KIRC_T	TCGA-B8-4622-11	KIRC_N
TCGA-CZ-5466-01	KIRC_T	TCGA-CZ-5466-11	KIRC_N
TCGA-CW-6090-01	KIRC_T	TCGA-CW-6090-11	KIRC_N
TCGA-B0-5701-01	KIRC_T	TCGA-B0-5701-11	KIRC_N
TCGA-CZ-5461-01	KIRC_T	TCGA-CZ-5461-11	KIRC_N
TCGA-CZ-5986-01	KIRC_T	TCGA-CZ-5986-11	KIRC_N
TCGA-A3-3358-01	KIRC_T	TCGA-A3-3358-11	KIRC_N
TCGA-B0-5712-01	KIRC_T	TCGA-B0-5712-11	KIRC_N
TCGA-CZ-5451-01	KIRC_T	TCGA-CZ-5451-11	KIRC_N
TCGA-B0-5402-01	KIRC_T	TCGA-B0-5402-11	KIRC_N
TCGA-B0-5696-01	KIRC_T	TCGA-B0-5696-11	KIRC_N
TCGA-B0-5697-01	KIRC_T	TCGA-B0-5697-11	KIRC_N
TCGA-B2-5636-01	KIRC_T	TCGA-B2-5636-11	KIRC_N
TCGA-CW-6088-01	KIRC_T	TCGA-CW-6088-11	KIRC_N
TCGA-CZ-5469-01	KIRC_T	TCGA-CZ-5469-11	KIRC_N
TCGA-CZ-5987-01	KIRC_T	TCGA-CZ-5987-11	KIRC_N
TCGA-CJ-5672-01	KIRC_T	TCGA-CJ-5672-11	KIRC_N
TCGA-CW-5585-01	KIRC_T	TCGA-CW-5585-11	KIRC_N
TCGA-CZ-5454-01	KIRC_T	TCGA-CZ-5454-11	KIRC_N
TCGA-A3-3387-01	KIRC_T	TCGA-A3-3387-11	KIRC_N
TCGA-CZ-5452-01	KIRC_T	TCGA-CZ-5452-11	KIRC_N
TCGA-CJ-6030-01	KIRC_T	TCGA-CJ-6030-11	KIRC_N
TCGA-CZ-4864-01	KIRC_T	TCGA-CZ-4864-11	KIRC_N
TCGA-CZ-5989-01	KIRC_T	TCGA-CZ-5989-11	KIRC_N
TCGA-CZ-5458-01	KIRC_T	TCGA-CZ-5458-11	KIRC_N
TCGA-CJ-5680-01	KIRC_T	TCGA-CJ-5680-11	KIRC_N
TCGA-CZ-5465-01	KIRC_T	TCGA-CZ-5465-11	KIRC_N
TCGA-B0-5711-01	KIRC_T	TCGA-B0-5711-11	KIRC_N
TCGA-CZ-4865-01	KIRC_T	TCGA-CZ-4865-11	KIRC_N
TCGA-CW-5581-01	KIRC_T	TCGA-CW-5581-11	KIRC_N
TCGA-B0-4700-01	KIRC_T	TCGA-B0-4700-11	KIRC_N
TCGA-CJ-5676-01	KIRC_T	TCGA-CJ-5676-11	KIRC_N
TCGA-CZ-5457-01	KIRC_T	TCGA-CZ-5457-11	KIRC_N
TCGA-B0-5703-01	KIRC_T	TCGA-B0-5703-11	KIRC_N
TCGA-B0-5699-01	KIRC_T	TCGA-B0-5699-11	KIRC_N
TCGA-B0-5690-01	KIRC_T	TCGA-B0-5690-11	KIRC_N
TCGA-CZ-5455-01	KIRC_T	TCGA-CZ-5455-11	KIRC_N
TCGA-CZ-5462-01	KIRC_T	TCGA-CZ-5462-11	KIRC_N
TCGA-CW-5587-01	KIRC_T	TCGA-CW-5587-11	KIRC_N
TCGA-CW-5580-01	KIRC_T	TCGA-CW-5580-11	KIRC_N
TCGA-CZ-5984-01	KIRC_T	TCGA-CZ-5984-11	KIRC_N
TCGA-CZ-5453-01	KIRC_T	TCGA-CZ-5453-11	KIRC_N
TCGA-CZ-5456-01	KIRC_T	TCGA-CZ-5456-11	KIRC_N
TCGA-B0-5706-01	KIRC_T	TCGA-B0-5706-11	KIRC_N
TCGA-B8-5549-01	KIRC_T	TCGA-B8-5549-11	KIRC_N
TCGA-CZ-5463-01	KIRC_T	TCGA-CZ-5463-11	KIRC_N
TCGA-CJ-5689-01	KIRC_T	TCGA-CJ-5689-11	KIRC_N
TCGA-B8-5552-01	KIRC_T	TCGA-B8-5552-11	KIRC_N
TCGA-CZ-5467-01	KIRC_T	TCGA-CZ-5467-11	KIRC_N
TCGA-CJ-6033-01	KIRC_T	TCGA-CJ-6033-11	KIRC_N
TCGA-BQ-7045-01	KIRP_T	TCGA-BQ-7045-11	KIRP_N
TCGA-P4-A5ED-01	KIRP_T	TCGA-P4-A5ED-11	KIRP_N
TCGA-DZ-6132-01	KIRP_T	TCGA-DZ-6132-11	KIRP_N
TCGA-DZ-6131-01	KIRP_T	TCGA-DZ-6131-11	KIRP_N
TCGA-BQ-7061-01	KIRP_T	TCGA-BQ-7061-11	KIRP_N
TCGA-BQ-5875-01	KIRP_T	TCGA-BQ-5875-11	KIRP_N
TCGA-BQ-7059-01	KIRP_T	TCGA-BQ-7059-11	KIRP_N
TCGA-GL-7966-01	KIRP_T	TCGA-GL-7966-11	KIRP_N
TCGA-BQ-5891-01	KIRP_T	TCGA-BQ-5891-11	KIRP_N
TCGA-BQ-5894-01	KIRP_T	TCGA-BQ-5894-11	KIRP_N
TCGA-DZ-6134-01	KIRP_T	TCGA-DZ-6134-11	KIRP_N
TCGA-BQ-7044-01	KIRP_T	TCGA-BQ-7044-11	KIRP_N
TCGA-BQ-7055-01	KIRP_T	TCGA-BQ-7055-11	KIRP_N
TCGA-GL-A9DE-01	KIRP_T	TCGA-GL-A9DE-11	KIRP_N
TCGA-A4-A57E-01	KIRP_T	TCGA-A4-A57E-11	KIRP_N
TCGA-A4-A4ZT-01	KIRP_T	TCGA-A4-A4ZT-11	KIRP_N
TCGA-BQ-5877-01	KIRP_T	TCGA-BQ-5877-11	KIRP_N
TCGA-P4-A5E8-01	KIRP_T	TCGA-P4-A5E8-11	KIRP_N
TCGA-GL-A59R-01	KIRP_T	TCGA-GL-A59R-11	KIRP_N
TCGA-BQ-5888-01	KIRP_T	TCGA-BQ-5888-11	KIRP_N
TCGA-BQ-5879-01	KIRP_T	TCGA-BQ-5879-11	KIRP_N
TCGA-Y8-A8RY-01	KIRP_T	TCGA-Y8-A8RY-11	KIRP_N
TCGA-DZ-6133-01	KIRP_T	TCGA-DZ-6133-11	KIRP_N
TCGA-B9-4115-01	KIRP_T	TCGA-B9-4115-11	KIRP_N
TCGA-BQ-7046-01	KIRP_T	TCGA-BQ-7046-11	KIRP_N
TCGA-GL-6846-01	KIRP_T	TCGA-GL-6846-11	KIRP_N
TCGA-BQ-5882-01	KIRP_T	TCGA-BQ-5882-11	KIRP_N
TCGA-BQ-7051-01	KIRP_T	TCGA-BQ-7051-11	KIRP_N
TCGA-BQ-5884-01	KIRP_T	TCGA-BQ-5884-11	KIRP_N
TCGA-BQ-5878-01	KIRP_T	TCGA-BQ-5878-11	KIRP_N
TCGA-BQ-5890-01	KIRP_T	TCGA-BQ-5890-11	KIRP_N
TCGA-BQ-5887-01	KIRP_T	TCGA-BQ-5887-11	KIRP_N
TCGA-DD-A1EH-01	LIHC_T	TCGA-DD-A1EH-11	LIHC_N
TCGA-BC-A10Q-01	LIHC_T	TCGA-BC-A10Q-11	LIHC_N
TCGA-FV-A3I1-01	LIHC_T	TCGA-FV-A3I1-11	LIHC_N
TCGA-DD-A118-01	LIHC_T	TCGA-DD-A118-11	LIHC_N
TCGA-BD-A3EP-01	LIHC_T	TCGA-BD-A3EP-11	LIHC_N
TCGA-EP-A3RK-01	LIHC_T	TCGA-EP-A3RK-11	LIHC_N
TCGA-DD-A39X-01	LIHC_T	TCGA-DD-A39X-11	LIHC_N
TCGA-DD-A39Z-01	LIHC_T	TCGA-DD-A39Z-11	LIHC_N
TCGA-BC-A216-01	LIHC_T	TCGA-BC-A216-11	LIHC_N
TCGA-DD-A11A-01	LIHC_T	TCGA-DD-A11A-11	LIHC_N
TCGA-DD-A113-01	LIHC_T	TCGA-DD-A113-11	LIHC_N
TCGA-BC-A10Z-01	LIHC_T	TCGA-BC-A10Z-11	LIHC_N
TCGA-DD-A3A4-01	LIHC_T	TCGA-DD-A3A4-11	LIHC_N
TCGA-DD-A119-01	LIHC_T	TCGA-DD-A119-11	LIHC_N
TCGA-DD-A3A3-01	LIHC_T	TCGA-DD-A3A3-11	LIHC_N
TCGA-BC-A110-01	LIHC_T	TCGA-BC-A110-11	LIHC_N
TCGA-DD-A3A8-01	LIHC_T	TCGA-DD-A3A8-11	LIHC_N
TCGA-BC-A10U-01	LIHC_T	TCGA-BC-A10U-11	LIHC_N
TCGA-FV-A2QR-01	LIHC_T	TCGA-FV-A2QR-11	LIHC_N
TCGA-FV-A3R2-01	LIHC_T	TCGA-FV-A3R2-11	LIHC_N
TCGA-DD-A1EL-01	LIHC_T	TCGA-DD-A1EL-11	LIHC_N
TCGA-FV-A3I0-01	LIHC_T	TCGA-FV-A3I0-11	LIHC_N
TCGA-FV-A23B-01	LIHC_T	TCGA-FV-A23B-11	LIHC_N
TCGA-EP-A12J-01	LIHC_T	TCGA-EP-A12J-11	LIHC_N
TCGA-DD-A3A6-01	LIHC_T	TCGA-DD-A3A6-11	LIHC_N
TCGA-DD-A3A1-01	LIHC_T	TCGA-DD-A3A1-11	LIHC_N
TCGA-DD-A11D-01	LIHC_T	TCGA-DD-A11D-11	LIHC_N
TCGA-DD-A114-01	LIHC_T	TCGA-DD-A114-11	LIHC_N
TCGA-DD-A116-01	LIHC_T	TCGA-DD-A116-11	LIHC_N
TCGA-DD-A39W-01	LIHC_T	TCGA-DD-A39W-11	LIHC_N
TCGA-DD-A1EC-01	LIHC_T	TCGA-DD-A1EC-11	LIHC_N
TCGA-G3-A3CH-01	LIHC_T	TCGA-G3-A3CH-11	LIHC_N
TCGA-EP-A26S-01	LIHC_T	TCGA-EP-A26S-11	LIHC_N
TCGA-BD-A2L6-01	LIHC_T	TCGA-BD-A2L6-11	LIHC_N
TCGA-DD-A11B-01	LIHC_T	TCGA-DD-A11B-11	LIHC_N
TCGA-BC-A10X-01	LIHC_T	TCGA-BC-A10X-11	LIHC_N
TCGA-DD-A1EI-01	LIHC_T	TCGA-DD-A1EI-11	LIHC_N
TCGA-DD-A3A5-01	LIHC_T	TCGA-DD-A3A5-11	LIHC_N
TCGA-BC-A10T-01	LIHC_T	TCGA-BC-A10T-11	LIHC_N
TCGA-BC-A10W-01	LIHC_T	TCGA-BC-A10W-11	LIHC_N
TCGA-DD-A3A2-01	LIHC_T	TCGA-DD-A3A2-11	LIHC_N
TCGA-DD-A1EE-01	LIHC_T	TCGA-DD-A1EE-11	LIHC_N
TCGA-DD-A1EB-01	LIHC_T	TCGA-DD-A1EB-11	LIHC_N
TCGA-DD-A1EJ-01	LIHC_T	TCGA-DD-A1EJ-11	LIHC_N
TCGA-DD-A1EG-01	LIHC_T	TCGA-DD-A1EG-11	LIHC_N
TCGA-BC-A10R-01	LIHC_T	TCGA-BC-A10R-11	LIHC_N
TCGA-BC-A10Y-01	LIHC_T	TCGA-BC-A10Y-11	LIHC_N
TCGA-ES-A2HT-01	LIHC_T	TCGA-ES-A2HT-11	LIHC_N
TCGA-DD-A11C-01	LIHC_T	TCGA-DD-A11C-11	LIHC_N
TCGA-DD-A39V-01	LIHC_T	TCGA-DD-A39V-11	LIHC_N
TCGA-55-6968-01	LUAD_T	TCGA-55-6968-11	LUAD_N
TCGA-91-6847-01	LUAD_T	TCGA-91-6847-11	LUAD_N
TCGA-55-6972-01	LUAD_T	TCGA-55-6972-11	LUAD_N
TCGA-44-6777-01	LUAD_T	TCGA-44-6777-11	LUAD_N
TCGA-44-6147-01	LUAD_T	TCGA-44-6147-11	LUAD_N
TCGA-44-6145-01	LUAD_T	TCGA-44-6145-11	LUAD_N
TCGA-50-5936-01	LUAD_T	TCGA-50-5936-11	LUAD_N
TCGA-50-5939-01	LUAD_T	TCGA-50-5939-11	LUAD_N
TCGA-55-6983-01	LUAD_T	TCGA-55-6983-11	LUAD_N
TCGA-91-6835-01	LUAD_T	TCGA-91-6835-11	LUAD_N
TCGA-44-6148-01	LUAD_T	TCGA-44-6148-11	LUAD_N
TCGA-44-2668-01	LUAD_T	TCGA-44-2668-11	LUAD_N
TCGA-55-6970-01	LUAD_T	TCGA-55-6970-11	LUAD_N
TCGA-55-6971-01	LUAD_T	TCGA-55-6971-11	LUAD_N
TCGA-50-5933-01	LUAD_T	TCGA-50-5933-11	LUAD_N
TCGA-49-6745-01	LUAD_T	TCGA-49-6745-11	LUAD_N
TCGA-49-4490-01	LUAD_T	TCGA-49-4490-11	LUAD_N
TCGA-55-6980-01	LUAD_T	TCGA-55-6980-11	LUAD_N
TCGA-44-2662-01	LUAD_T	TCGA-44-2662-11	LUAD_N
TCGA-55-6982-01	LUAD_T	TCGA-55-6982-11	LUAD_N
TCGA-49-6742-01	LUAD_T	TCGA-49-6742-11	LUAD_N
TCGA-44-2655-01	LUAD_T	TCGA-44-2655-11	LUAD_N
TCGA-55-6978-01	LUAD_T	TCGA-55-6978-11	LUAD_N
TCGA-55-6975-01	LUAD_T	TCGA-55-6975-11	LUAD_N
TCGA-50-5932-01	LUAD_T	TCGA-50-5932-11	LUAD_N
TCGA-91-6849-01	LUAD_T	TCGA-91-6849-11	LUAD_N
TCGA-44-2661-01	LUAD_T	TCGA-44-2661-11	LUAD_N
TCGA-91-6831-01	LUAD_T	TCGA-91-6831-11	LUAD_N
TCGA-44-3396-01	LUAD_T	TCGA-44-3396-11	LUAD_N
TCGA-91-6836-01	LUAD_T	TCGA-91-6836-11	LUAD_N
TCGA-49-6743-01	LUAD_T	TCGA-49-6743-11	LUAD_N
TCGA-44-2665-01	LUAD_T	TCGA-44-2665-11	LUAD_N
TCGA-55-6969-01	LUAD_T	TCGA-55-6969-11	LUAD_N
TCGA-55-6979-01	LUAD_T	TCGA-55-6979-11	LUAD_N
TCGA-44-6776-01	LUAD_T	TCGA-44-6776-11	LUAD_N
TCGA-38-4626-01	LUAD_T	TCGA-38-4626-11	LUAD_N
TCGA-55-6981-01	LUAD_T	TCGA-55-6981-11	LUAD_N
TCGA-38-4632-01	LUAD_T	TCGA-38-4632-11	LUAD_N
TCGA-44-5645-01	LUAD_T	TCGA-44-5645-11	LUAD_N
TCGA-91-6829-01	LUAD_T	TCGA-91-6829-11	LUAD_N
TCGA-38-4625-01	LUAD_T	TCGA-38-4625-11	LUAD_N
TCGA-55-6984-01	LUAD_T	TCGA-55-6984-11	LUAD_N
TCGA-50-5935-01	LUAD_T	TCGA-50-5935-11	LUAD_N
TCGA-49-4512-01	LUAD_T	TCGA-49-4512-11	LUAD_N
TCGA-44-6146-01	LUAD_T	TCGA-44-6146-11	LUAD_N
TCGA-55-6986-01	LUAD_T	TCGA-55-6986-11	LUAD_N
TCGA-73-4676-01	LUAD_T	TCGA-73-4676-11	LUAD_N
TCGA-44-3398-01	LUAD_T	TCGA-44-3398-11	LUAD_N
TCGA-38-4627-01	LUAD_T	TCGA-38-4627-11	LUAD_N
TCGA-50-6595-01	LUAD_T	TCGA-50-6595-11	LUAD_N
TCGA-49-6744-01	LUAD_T	TCGA-49-6744-11	LUAD_N
TCGA-44-2657-01	LUAD_T	TCGA-44-2657-11	LUAD_N
TCGA-50-5931-01	LUAD_T	TCGA-50-5931-11	LUAD_N
TCGA-91-6828-01	LUAD_T	TCGA-91-6828-11	LUAD_N
TCGA-50-5930-01	LUAD_T	TCGA-50-5930-11	LUAD_N
TCGA-49-6761-01	LUAD_T	TCGA-49-6761-11	LUAD_N
TCGA-44-6778-01	LUAD_T	TCGA-44-6778-11	LUAD_N
TCGA-55-6985-01	LUAD_T	TCGA-55-6985-11	LUAD_N
TCGA-77-8008-01	LUSC_T	TCGA-77-8008-11	LUSC_N
TCGA-77-7338-01	LUSC_T	TCGA-77-7338-11	LUSC_N
TCGA-56-8083-01	LUSC_T	TCGA-56-8083-11	LUSC_N
TCGA-43-6143-01	LUSC_T	TCGA-43-6143-11	LUSC_N
TCGA-56-7222-01	LUSC_T	TCGA-56-7222-11	LUSC_N
TCGA-22-5489-01	LUSC_T	TCGA-22-5489-11	LUSC_N
TCGA-22-5472-01	LUSC_T	TCGA-22-5472-11	LUSC_N
TCGA-85-7710-01	LUSC_T	TCGA-85-7710-11	LUSC_N
TCGA-56-8201-01	LUSC_T	TCGA-56-8201-11	LUSC_N
TCGA-43-6773-01	LUSC_T	TCGA-43-6773-11	LUSC_N
TCGA-51-4081-01	LUSC_T	TCGA-51-4081-11	LUSC_N
TCGA-56-8623-01	LUSC_T	TCGA-56-8623-11	LUSC_N
TCGA-43-3394-01	LUSC_T	TCGA-43-3394-11	LUSC_N
TCGA-90-7767-01	LUSC_T	TCGA-90-7767-11	LUSC_N
TCGA-33-6737-01	LUSC_T	TCGA-33-6737-11	LUSC_N
TCGA-56-7731-01	LUSC_T	TCGA-56-7731-11	LUSC_N
TCGA-39-5040-01	LUSC_T	TCGA-39-5040-11	LUSC_N
TCGA-56-8082-01	LUSC_T	TCGA-56-8082-11	LUSC_N
TCGA-77-8007-01	LUSC_T	TCGA-77-8007-11	LUSC_N
TCGA-43-7657-01	LUSC_T	TCGA-43-7657-11	LUSC_N
TCGA-33-4587-01	LUSC_T	TCGA-33-4587-11	LUSC_N
TCGA-58-8386-01	LUSC_T	TCGA-58-8386-11	LUSC_N
TCGA-51-4080-01	LUSC_T	TCGA-51-4080-11	LUSC_N
TCGA-22-5482-01	LUSC_T	TCGA-22-5482-11	LUSC_N
TCGA-34-8454-01	LUSC_T	TCGA-34-8454-11	LUSC_N
TCGA-92-7340-01	LUSC_T	TCGA-92-7340-11	LUSC_N
TCGA-56-7582-01	LUSC_T	TCGA-56-7582-11	LUSC_N
TCGA-34-7107-01	LUSC_T	TCGA-34-7107-11	LUSC_N
TCGA-77-7138-01	LUSC_T	TCGA-77-7138-11	LUSC_N
TCGA-77-7337-01	LUSC_T	TCGA-77-7337-11	LUSC_N
TCGA-60-2709-01	LUSC_T	TCGA-60-2709-11	LUSC_N
TCGA-22-4593-01	LUSC_T	TCGA-22-4593-11	LUSC_N
TCGA-43-5670-01	LUSC_T	TCGA-43-5670-11	LUSC_N
TCGA-22-5491-01	LUSC_T	TCGA-22-5491-11	LUSC_N
TCGA-90-6837-01	LUSC_T	TCGA-90-6837-11	LUSC_N
TCGA-22-5481-01	LUSC_T	TCGA-22-5481-11	LUSC_N
TCGA-56-7730-01	LUSC_T	TCGA-56-7730-11	LUSC_N
TCGA-77-7142-01	LUSC_T	TCGA-77-7142-11	LUSC_N
TCGA-43-6771-01	LUSC_T	TCGA-43-6771-11	LUSC_N
TCGA-43-6647-01	LUSC_T	TCGA-43-6647-11	LUSC_N
TCGA-22-5483-01	LUSC_T	TCGA-22-5483-11	LUSC_N
TCGA-77-7335-01	LUSC_T	TCGA-77-7335-11	LUSC_N
TCGA-22-5478-01	LUSC_T	TCGA-22-5478-11	LUSC_N
TCGA-22-5471-01	LUSC_T	TCGA-22-5471-11	LUSC_N
TCGA-43-7658-01	LUSC_T	TCGA-43-7658-11	LUSC_N
TCGA-51-4079-01	LUSC_T	TCGA-51-4079-11	LUSC_N
TCGA-56-7580-01	LUSC_T	TCGA-56-7580-11	LUSC_N
TCGA-56-8309-01	LUSC_T	TCGA-56-8309-11	LUSC_N
TCGA-56-7579-01	LUSC_T	TCGA-56-7579-11	LUSC_N
TCGA-56-7823-01	LUSC_T	TCGA-56-7823-11	LUSC_N
TCGA-22-4609-01	LUSC_T	TCGA-22-4609-11	LUSC_N
TCGA-HV-A5A3-01	PAAD_T	TCGA-HV-A5A3-11	PAAD_N
TCGA-YB-A89D-01	PAAD_T	TCGA-YB-A89D-11	PAAD_N
TCGA-H6-8124-01	PAAD_T	TCGA-H6-8124-11	PAAD_N
TCGA-H6-A45N-01	PAAD_T	TCGA-H6-A45N-11	PAAD_N
TCGA-G9-6342-01	PRAD_T	TCGA-G9-6342-11	PRAD_N
TCGA-EJ-7330-01	PRAD_T	TCGA-EJ-7330-11	PRAD_N
TCGA-CH-5767-01	PRAD_T	TCGA-CH-5767-11	PRAD_N
TCGA-HC-7740-01	PRAD_T	TCGA-HC-7740-11	PRAD_N
TCGA-EJ-7331-01	PRAD_T	TCGA-EJ-7331-11	PRAD_N
TCGA-EJ-7785-01	PRAD_T	TCGA-EJ-7785-11	PRAD_N
TCGA-EJ-7782-01	PRAD_T	TCGA-EJ-7782-11	PRAD_N
TCGA-EJ-7123-01	PRAD_T	TCGA-EJ-7123-11	PRAD_N
TCGA-EJ-7781-01	PRAD_T	TCGA-EJ-7781-11	PRAD_N
TCGA-HC-7819-01	PRAD_T	TCGA-HC-7819-11	PRAD_N
TCGA-J4-A83J-01	PRAD_T	TCGA-J4-A83J-11	PRAD_N
TCGA-CH-5769-01	PRAD_T	TCGA-CH-5769-11	PRAD_N
TCGA-G9-6384-01	PRAD_T	TCGA-G9-6384-11	PRAD_N
TCGA-EJ-7792-01	PRAD_T	TCGA-EJ-7792-11	PRAD_N
TCGA-HC-7211-01	PRAD_T	TCGA-HC-7211-11	PRAD_N
TCGA-EJ-A8FO-01	PRAD_T	TCGA-EJ-A8FO-11	PRAD_N
TCGA-HC-8260-01	PRAD_T	TCGA-HC-8260-11	PRAD_N
TCGA-G9-6351-01	PRAD_T	TCGA-G9-6351-11	PRAD_N
TCGA-EJ-7315-01	PRAD_T	TCGA-EJ-7315-11	PRAD_N
TCGA-G9-6333-01	PRAD_T	TCGA-G9-6333-11	PRAD_N
TCGA-EJ-7317-01	PRAD_T	TCGA-EJ-7317-11	PRAD_N
TCGA-G9-6365-01	PRAD_T	TCGA-G9-6365-11	PRAD_N
TCGA-G9-6496-01	PRAD_T	TCGA-G9-6496-11	PRAD_N
TCGA-EJ-7784-01	PRAD_T	TCGA-EJ-7784-11	PRAD_N
TCGA-G9-6363-01	PRAD_T	TCGA-G9-6363-11	PRAD_N
TCGA-EJ-7789-01	PRAD_T	TCGA-EJ-7789-11	PRAD_N
TCGA-CH-5768-01	PRAD_T	TCGA-CH-5768-11	PRAD_N
TCGA-EJ-7793-01	PRAD_T	TCGA-EJ-7793-11	PRAD_N
TCGA-EJ-7321-01	PRAD_T	TCGA-EJ-7321-11	PRAD_N
TCGA-G9-6356-01	PRAD_T	TCGA-G9-6356-11	PRAD_N
TCGA-EJ-7797-01	PRAD_T	TCGA-EJ-7797-11	PRAD_N
TCGA-G9-6362-01	PRAD_T	TCGA-G9-6362-11	PRAD_N
TCGA-EJ-7125-01	PRAD_T	TCGA-EJ-7125-11	PRAD_N
TCGA-G9-6499-01	PRAD_T	TCGA-G9-6499-11	PRAD_N
TCGA-HC-7747-01	PRAD_T	TCGA-HC-7747-11	PRAD_N
TCGA-HC-8259-01	PRAD_T	TCGA-HC-8259-11	PRAD_N
TCGA-HC-7738-01	PRAD_T	TCGA-HC-7738-11	PRAD_N
TCGA-HC-8262-01	PRAD_T	TCGA-HC-8262-11	PRAD_N
TCGA-HC-8258-01	PRAD_T	TCGA-HC-8258-11	PRAD_N
TCGA-EJ-7327-01	PRAD_T	TCGA-EJ-7327-11	PRAD_N
TCGA-EJ-7328-01	PRAD_T	TCGA-EJ-7328-11	PRAD_N
TCGA-HC-7737-01	PRAD_T	TCGA-HC-7737-11	PRAD_N
TCGA-EJ-7115-01	PRAD_T	TCGA-EJ-7115-11	PRAD_N
TCGA-EJ-7314-01	PRAD_T	TCGA-EJ-7314-11	PRAD_N
TCGA-EJ-7794-01	PRAD_T	TCGA-EJ-7794-11	PRAD_N
TCGA-HC-7745-01	PRAD_T	TCGA-HC-7745-11	PRAD_N
TCGA-EJ-7786-01	PRAD_T	TCGA-EJ-7786-11	PRAD_N
TCGA-HC-7742-01	PRAD_T	TCGA-HC-7742-11	PRAD_N
TCGA-CH-5761-01	PRAD_T	TCGA-CH-5761-11	PRAD_N
TCGA-EJ-7783-01	PRAD_T	TCGA-EJ-7783-11	PRAD_N
TCGA-G9-6348-01	PRAD_T	TCGA-G9-6348-11	PRAD_N
TCGA-HC-7752-01	PRAD_T	TCGA-HC-7752-11	PRAD_N
TCGA-GN-A4U8-06	SKCM_T	TCGA-GN-A4U8-11	SKCM_N
TCGA-HU-A4GN-01	STAD_T	TCGA-HU-A4GN-11	STAD_N
TCGA-BR-6458-01	STAD_T	TCGA-BR-6458-11	STAD_N
TCGA-BR-7717-01	STAD_T	TCGA-BR-7717-11	STAD_N
TCGA-CG-5721-01	STAD_T	TCGA-CG-5721-11	STAD_N
TCGA-HU-A4GH-01	STAD_T	TCGA-HU-A4GH-11	STAD_N
TCGA-FP-7829-01	STAD_T	TCGA-FP-7829-11	STAD_N
TCGA-BR-6802-01	STAD_T	TCGA-BR-6802-11	STAD_N
TCGA-BR-7704-01	STAD_T	TCGA-BR-7704-11	STAD_N
TCGA-CG-5722-01	STAD_T	TCGA-CG-5722-11	STAD_N
TCGA-IN-AB1V-01	STAD_T	TCGA-IN-AB1V-11	STAD_N
TCGA-BR-6453-01	STAD_T	TCGA-BR-6453-11	STAD_N
TCGA-BR-6457-01	STAD_T	TCGA-BR-6457-11	STAD_N
TCGA-IN-7806-01	STAD_T	TCGA-IN-7806-11	STAD_N
TCGA-CG-5734-01	STAD_T	TCGA-CG-5734-11	STAD_N
TCGA-BR-6564-01	STAD_T	TCGA-BR-6564-11	STAD_N
TCGA-HU-A4GC-01	STAD_T	TCGA-HU-A4GC-11	STAD_N
TCGA-CG-5720-01	STAD_T	TCGA-CG-5720-11	STAD_N
TCGA-FP-7735-01	STAD_T	TCGA-FP-7735-11	STAD_N
TCGA-BR-6454-01	STAD_T	TCGA-BR-6454-11	STAD_N
TCGA-HU-A4GP-01	STAD_T	TCGA-HU-A4GP-11	STAD_N
TCGA-HU-A4G3-01	STAD_T	TCGA-HU-A4G3-11	STAD_N
TCGA-HU-A4HB-01	STAD_T	TCGA-HU-A4HB-11	STAD_N
TCGA-BR-7715-01	STAD_T	TCGA-BR-7715-11	STAD_N
TCGA-HU-8238-01	STAD_T	TCGA-HU-8238-11	STAD_N
TCGA-IN-8462-01	STAD_T	TCGA-IN-8462-11	STAD_N
TCGA-BR-7851-01	STAD_T	TCGA-BR-7851-11	STAD_N
TCGA-IN-AB1X-01	STAD_T	TCGA-IN-AB1X-11	STAD_N
TCGA-HU-A4GY-01	STAD_T	TCGA-HU-A4GY-11	STAD_N
TCGA-IP-7968-01	STAD_T	TCGA-IP-7968-11	STAD_N
TCGA-IN-8663-01	STAD_T	TCGA-IN-8663-11	STAD_N
TCGA-BR-6852-01	STAD_T	TCGA-BR-6852-11	STAD_N
TCGA-BR-7716-01	STAD_T	TCGA-BR-7716-11	STAD_N
TCGA-GE-A2C6-01	THCA_T	TCGA-GE-A2C6-11	THCA_N
TCGA-EL-A3N3-01	THCA_T	TCGA-EL-A3N3-11	THCA_N
TCGA-EL-A3T3-01	THCA_T	TCGA-EL-A3T3-11	THCA_N
TCGA-EL-A3ZL-01	THCA_T	TCGA-EL-A3ZL-11	THCA_N
TCGA-KS-A41L-01	THCA_T	TCGA-KS-A41L-11	THCA_N
TCGA-EL-A3T2-01	THCA_T	TCGA-EL-A3T2-11	THCA_N
TCGA-EM-A1CU-01	THCA_T	TCGA-EM-A1CU-11	THCA_N
TCGA-E8-A2JQ-01	THCA_T	TCGA-E8-A2JQ-11	THCA_N
TCGA-EL-A3N2-01	THCA_T	TCGA-EL-A3N2-11	THCA_N
TCGA-EL-A3T6-01	THCA_T	TCGA-EL-A3T6-11	THCA_N
TCGA-EM-A1CS-01	THCA_T	TCGA-EM-A1CS-11	THCA_N
TCGA-EL-A3T1-01	THCA_T	TCGA-EL-A3T1-11	THCA_N
TCGA-BJ-A28W-01	THCA_T	TCGA-BJ-A28W-11	THCA_N
TCGA-FY-A3TY-01	THCA_T	TCGA-FY-A3TY-11	THCA_N
TCGA-EL-A3MY-01	THCA_T	TCGA-EL-A3MY-11	THCA_N
TCGA-ET-A2MX-01	THCA_T	TCGA-ET-A2MX-11	THCA_N
TCGA-EL-A3ZH-01	THCA_T	TCGA-EL-A3ZH-11	THCA_N
TCGA-BJ-A28R-01	THCA_T	TCGA-BJ-A28R-11	THCA_N
TCGA-EL-A3ZS-01	THCA_T	TCGA-EL-A3ZS-11	THCA_N
TCGA-EL-A3TA-01	THCA_T	TCGA-EL-A3TA-11	THCA_N
TCGA-BJ-A2N7-01	THCA_T	TCGA-BJ-A2N7-11	THCA_N
TCGA-EM-A1YC-01	THCA_T	TCGA-EM-A1YC-11	THCA_N
TCGA-EM-A3ST-01	THCA_T	TCGA-EM-A3ST-11	THCA_N
TCGA-EL-A3T8-01	THCA_T	TCGA-EL-A3T8-11	THCA_N
TCGA-KS-A41I-01	THCA_T	TCGA-KS-A41I-11	THCA_N
TCGA-BJ-A28X-01	THCA_T	TCGA-BJ-A28X-11	THCA_N
TCGA-EL-A3ZT-01	THCA_T	TCGA-EL-A3ZT-11	THCA_N
TCGA-BJ-A2N9-01	THCA_T	TCGA-BJ-A2N9-11	THCA_N
TCGA-ET-A3DW-01	THCA_T	TCGA-ET-A3DW-11	THCA_N
TCGA-EM-A1CW-01	THCA_T	TCGA-EM-A1CW-11	THCA_N
TCGA-BJ-A2NA-01	THCA_T	TCGA-BJ-A2NA-11	THCA_N
TCGA-DO-A1JZ-01	THCA_T	TCGA-DO-A1JZ-11	THCA_N
TCGA-EL-A3ZK-01	THCA_T	TCGA-EL-A3ZK-11	THCA_N
TCGA-EM-A1CT-01	THCA_T	TCGA-EM-A1CT-11	THCA_N
TCGA-EL-A3TB-01	THCA_T	TCGA-EL-A3TB-11	THCA_N
TCGA-EL-A3GZ-01	THCA_T	TCGA-EL-A3GZ-11	THCA_N
TCGA-EL-A3H2-01	THCA_T	TCGA-EL-A3H2-11	THCA_N
TCGA-H2-A2K9-01	THCA_T	TCGA-H2-A2K9-11	THCA_N
TCGA-EL-A3T0-01	THCA_T	TCGA-EL-A3T0-11	THCA_N
TCGA-BJ-A290-01	THCA_T	TCGA-BJ-A290-11	THCA_N
TCGA-EL-A3ZR-01	THCA_T	TCGA-EL-A3ZR-11	THCA_N
TCGA-EL-A3ZO-01	THCA_T	TCGA-EL-A3ZO-11	THCA_N
TCGA-ET-A2N5-01	THCA_T	TCGA-ET-A2N5-11	THCA_N
TCGA-EL-A3H1-01	THCA_T	TCGA-EL-A3H1-11	THCA_N
TCGA-EM-A1CV-01	THCA_T	TCGA-EM-A1CV-11	THCA_N
TCGA-KS-A41J-01	THCA_T	TCGA-KS-A41J-11	THCA_N
TCGA-BJ-A3PU-01	THCA_T	TCGA-BJ-A3PU-11	THCA_N
TCGA-BJ-A2N8-01	THCA_T	TCGA-BJ-A2N8-11	THCA_N
TCGA-EL-A3MX-01	THCA_T	TCGA-EL-A3MX-11	THCA_N
TCGA-EL-A3ZQ-01	THCA_T	TCGA-EL-A3ZQ-11	THCA_N
TCGA-EL-A3H7-01	THCA_T	TCGA-EL-A3H7-11	THCA_N
TCGA-EL-A3T7-01	THCA_T	TCGA-EL-A3T7-11	THCA_N
TCGA-ET-A3DP-01	THCA_T	TCGA-ET-A3DP-11	THCA_N
TCGA-BJ-A3PR-01	THCA_T	TCGA-BJ-A3PR-11	THCA_N
TCGA-EL-A3MW-01	THCA_T	TCGA-EL-A3MW-11	THCA_N
TCGA-EL-A3ZM-01	THCA_T	TCGA-EL-A3ZM-11	THCA_N
TCGA-EL-A3ZG-01	THCA_T	TCGA-EL-A3ZG-11	THCA_N
TCGA-H2-A3RI-01	THCA_T	TCGA-H2-A3RI-11	THCA_N
TCGA-EL-A3ZP-01	THCA_T	TCGA-EL-A3ZP-11	THCA_N
TCGA-X7-A8D7-01	THYM_T	TCGA-X7-A8D7-11	THYM_N
TCGA-X7-A8D6-01	THYM_T	TCGA-X7-A8D6-11	THYM_N
TCGA-BG-A3PP-01	UCEC_T	TCGA-BG-A3PP-11	UCEC_N
TCGA-AJ-A3NH-01	UCEC_T	TCGA-AJ-A3NH-11	UCEC_N
TCGA-DI-A2QY-01	UCEC_T	TCGA-DI-A2QY-11	UCEC_N
TCGA-BG-A3EW-01	UCEC_T	TCGA-BG-A3EW-11	UCEC_N
TCGA-AJ-A3NE-01	UCEC_T	TCGA-AJ-A3NE-11	UCEC_N
TCGA-BK-A4ZD-01	UCEC_T	TCGA-BK-A4ZD-11	UCEC_N
TCGA-AJ-A3NC-01	UCEC_T	TCGA-AJ-A3NC-11	UCEC_N
