# Supplementary material for: Pan-organ transcriptome variation across 21 cancer types
Source: Oncotarget. 2016 Dec 27;8(4):6809–18. doi: 10.18632/oncotarget.14303 (PMC5351671; doi:10.18632/oncotarget.14303)
Supplement: Supplementary file 3 [file oncotarget-08-6809-s003.xls]

## Sheet: Sheet1
Table S2. Differentially expressed genes identified in this study.
id	baseMean	baseMeanA	baseMeanB	foldChange	log2FoldChange	pval	padj	cancer
?|57714	502.302	695.397	309.207	0.444647	-1.16927	0.00276014	0.0297324	BLCA
A2M|2	27457	7357.14	47556.9	6.46405	2.69244	9.71249e-10	1.85169e-07	BLCA
ABCA6|23460	241.262	89.6971	392.826	4.37947	2.13076	2.76146e-06	0.000106493	BLCA
ABCA8|10351	435.383	47.438	823.327	17.3559	4.11735	2.22609e-15	2.5714e-12	BLCA
ABCA9|10350	205.838	66.8495	344.827	5.15825	2.36688	9.7369e-05	0.00196327	BLCA
ABCB1|5243	122.776	48.8545	196.697	4.02617	2.00941	7.4796e-06	0.000236136	BLCA
ABCB5|340273	18.9027	4.91885	32.8866	6.68584	2.74111	0.000269261	0.00457395	BLCA
ABCC9|10060	340.233	93.5257	586.94	6.27571	2.64978	0.000100998	0.00202115	BLCA
ABCD2|225	33.5478	7.69913	59.3965	7.71471	2.94761	2.85714e-06	0.000109155	BLCA
ABI3BP|25890	1205.66	138.376	2272.95	16.4259	4.0379	1.24149e-13	8.70687e-11	BLCA
ABL1|25	3578.17	1749.11	5407.23	3.09142	1.62827	0.000128371	0.00245215	BLCA
ABLIM1|3983	4454.79	2341.68	6567.89	2.80478	1.48789	0.000188383	0.00341979	BLCA
ACACB|32	933.894	196.358	1671.43	8.51213	3.08952	9.13506e-08	6.52309e-06	BLCA
ACAT1|38	926.166	514.033	1338.3	2.60353	1.38047	0.000399702	0.00630944	BLCA
ACBD7|414149	80.4299	123.801	37.0588	0.299342	-1.74013	0.003708	0.037264	BLCA
ACOT1|641371	472.633	291.709	653.557	2.24044	1.16378	0.00467464	0.0447567	BLCA
ACOX2|8309	142.467	18.5615	266.373	14.3508	3.84306	1.06678e-13	7.75867e-11	BLCA
ACP6|51205	589.214	817.301	361.128	0.441855	-1.17836	0.00287236	0.0306379	BLCA
ACPL2|92370	449.15	655.733	242.568	0.369919	-1.43472	0.000947643	0.0127458	BLCA
ACTA1|58	42.3625	4.39518	80.3298	18.2768	4.19194	0.00182457	0.0215189	BLCA
ACTA2|59	44096.5	6417.53	81775.5	12.7425	3.67158	4.76542e-07	2.50881e-05	BLCA
ACTC1|70	13904.7	318.273	27491.1	86.376	6.43256	3.60005e-08	3.03409e-06	BLCA
ACTG2|72	51052.7	2052.34	100053	48.7507	5.60735	1.50675e-07	9.51381e-06	BLCA
ACTL6A|86	1166.38	1656.23	676.534	0.408478	-1.29167	0.000860089	0.011796	BLCA
ACTN1|87	11238.8	5202.26	17275.4	3.32075	1.73151	0.00317785	0.033158	BLCA
ACVRL1|94	583.043	333.313	832.772	2.49847	1.32104	0.000668977	0.00960988	BLCA
ACYP1|97	120.584	169.779	71.3885	0.420478	-1.2499	0.00499434	0.0471171	BLCA
ADAM10|102	2988.7	4315.19	1662.21	0.3852	-1.37632	0.000900812	0.0122566	BLCA
ADAM12|8038	531.465	805.249	257.682	0.320002	-1.64385	0.00125648	0.016001	BLCA
ADAM17|6868	834.146	1157.47	510.82	0.441323	-1.18009	0.00235576	0.0261949	BLCA
ADAM33|80332	564.763	76.5406	1052.98	13.7572	3.78212	2.50552e-18	4.47281e-15	BLCA
ADAMTS15|170689	75.3009	31.3175	119.284	3.80886	1.92936	0.0046801	0.0447668	BLCA
ADAMTS1|9510	7690.63	1431.39	13949.9	9.74571	3.28477	9.29541e-10	1.78955e-07	BLCA
ADAMTS20|80070	10.9923	20.3262	1.65841	0.0815896	-3.61547	0.00265797	0.0288846	BLCA
ADAMTS5|11096	259.537	104.418	414.656	3.97111	1.98954	3.35786e-06	0.00012348	BLCA
ADAMTS7|11173	340.08	498.995	181.165	0.36306	-1.46172	0.000330268	0.00541811	BLCA
ADAMTS8|11095	226.551	31.5308	421.571	13.3701	3.74094	1.35117e-09	2.26314e-07	BLCA
ADAMTSL1|92949	132.559	63.7329	201.385	3.15982	1.65984	0.000277867	0.00470386	BLCA
ADAMTSL3|57188	391.905	48.4568	735.353	15.1754	3.92366	4.38217e-08	3.58263e-06	BLCA
ADAMTSL4|54507	1110.01	463.367	1756.66	3.79108	1.92261	1.08152e-06	4.92754e-05	BLCA
ADARB1|104	1907.23	410.456	3404.01	8.29324	3.05194	0.000194145	0.00350085	BLCA
ADCY4|196883	183.801	86.0208	281.581	3.2734	1.71079	6.52874e-05	0.00140268	BLCA
ADCY5|111	537.528	48.8888	1026.17	20.9898	4.39162	1.48997e-09	2.39824e-07	BLCA
ADCY9|115	687.357	311.353	1063.36	3.41529	1.77201	9.35144e-06	0.000281216	BLCA
ADCYAP1|116	75.915	10.731	141.099	13.1488	3.71686	0.000143186	0.00270361	BLCA
ADD1|118	6357.55	3952.07	8763.04	2.21733	1.14882	0.00256842	0.0280824	BLCA
ADH1A|124	18.2761	2.43002	34.1223	14.0419	3.81167	2.14018e-06	8.66532e-05	BLCA
ADH1B|125	2615.87	237.817	4993.93	20.9991	4.39225	5.83448e-15	5.58556e-12	BLCA
ADHFE1|137872	114.441	49.2172	179.666	3.65046	1.86808	6.1e-05	0.001328	BLCA
ADRA1D|146	32.7158	5.49809	59.9336	10.9008	3.44636	6.75211e-08	4.94743e-06	BLCA
ADRA2A|150	227.016	110.66	343.372	3.10295	1.63364	8.32716e-05	0.00171405	BLCA
ADRB2|154	156.197	84.9761	227.418	2.67626	1.42022	0.00119703	0.0153835	BLCA
ADRB3|155	74.7761	6.72165	142.831	21.2493	4.40935	3.69899e-08	3.10415e-06	BLCA
AFAP1|60312	1264.53	690.699	1838.36	2.66159	1.41229	0.00325811	0.0337622	BLCA
AFF3|3899	394.365	51.005	737.724	14.4638	3.85437	9.57525e-08	6.7394e-06	BLCA
AG2|387763	3488.04	589.348	6386.73	10.8369	3.43789	1.4318e-08	1.39882e-06	BLCA
AGMAT|79814	81.7155	124.874	38.5571	0.308768	-1.6954	0.0017537	0.0208081	BLCA
AGRN|375790	6258.56	8800.32	3716.8	0.422348	-1.2435	0.00127772	0.0162189	BLCA
AGTR1|185	185.175	21.2342	349.116	16.4412	4.03924	1.20157e-07	8.0256e-06	BLCA
AHNAK2|113146	3436.55	1546.46	5326.63	3.4444	1.78425	0.00308614	0.0323904	BLCA
AHNAK|79026	39813.6	23268.9	56358.3	2.42204	1.27623	0.000700206	0.00997096	BLCA
AKAP12|9590	3470.36	1132.03	5808.7	5.13123	2.3593	0.000503379	0.00765082	BLCA
AKAP2|11217	1119.37	284.659	1954.07	6.86461	2.77918	1.89814e-05	0.000501667	BLCA
AKAP6|9472	516.245	48.4805	984.01	20.297	4.3432	1.83272e-05	0.000488319	BLCA
AKNA|80709	827.769	499.639	1155.9	2.31347	1.21006	0.00146945	0.0180799	BLCA
AKT3|10000	907.549	397.537	1417.56	3.56586	1.83425	0.00174988	0.0207753	BLCA
ALDH1B1|219	3911.1	1001.19	6821.01	6.81288	2.76826	0.000307953	0.00512047	BLCA
ALDH2|217	3054.59	960.6	5148.57	5.35975	2.42216	1.11648e-09	2.03003e-07	BLCA
ALDH4A1|8659	1867.41	1174.99	2559.83	2.1786	1.1234	0.00398797	0.0394518	BLCA
ALG3|10195	1096.13	1494.34	697.912	0.467036	-1.09839	0.00431182	0.0419996	BLCA
ALG8|79053	784.481	1098.22	470.746	0.428646	-1.22214	0.00200451	0.023019	BLCA
ALOX12P2|245	53.9366	88.0108	19.8625	0.225682	-2.14764	0.000450253	0.00698531	BLCA
ALPK3|57538	331.095	150.859	511.332	3.38948	1.76106	0.00333386	0.0342939	BLCA
ALPP|250	174.024	346.528	1.51998	0.00438631	-7.83278	0.0022972	0.0257032	BLCA
AMH|268	21.9092	38.8277	4.99066	0.128534	-2.95978	2.64191e-05	0.000660881	BLCA
AMIGO2|347902	1843.93	2551.06	1136.8	0.445618	-1.16612	0.00275914	0.0297324	BLCA
AMOTL1|154810	2885.04	908.94	4861.14	5.34815	2.41904	8.73769e-05	0.00178731	BLCA
AMOTL2|51421	1785.81	942.165	2629.46	2.79087	1.48071	0.00183765	0.0216213	BLCA
AMY2B|280	103.637	53.3218	153.953	2.88724	1.52969	0.000851184	0.0117132	BLCA
ANGPT1|284	151.168	68.0184	234.318	3.44492	1.78447	0.000782296	0.0109105	BLCA
ANGPTL1|9068	331.574	25.2537	637.893	25.2594	4.65875	2.70679e-07	1.52865e-05	BLCA
ANGPTL2|23452	2120.84	1069.43	3172.24	2.96629	1.56866	0.000406838	0.00640664	BLCA
ANGPTL5|253935	6.5948	0.154182	13.0354	84.5459	6.40166	1.29461e-05	0.000365262	BLCA
ANGPTL7|10218	58.9961	4.78902	113.203	23.6381	4.56304	9.02127e-07	4.22794e-05	BLCA
ANK2|287	534.186	82.7165	985.655	11.9161	3.57484	4.08402e-11	1.33663e-08	BLCA
ANKRD13B|124930	298.533	421.639	175.427	0.416061	-1.26513	0.00477697	0.0454043	BLCA
ANKRD29|147463	88.8106	14.8312	162.79	10.9762	3.4563	1.09521e-08	1.11433e-06	BLCA
ANKRD35|148741	264.291	106.909	421.672	3.94422	1.97974	0.00150083	0.018374	BLCA
ANKRD37|353322	219.5	129.972	309.029	2.37766	1.24954	0.00259408	0.0283189	BLCA
ANKRD44|91526	71.2604	34.6651	107.856	3.11136	1.63754	0.00107885	0.014058	BLCA
ANKRD57|65124	2325.89	1166.3	3485.49	2.98851	1.57942	0.000997538	0.0132266	BLCA
ANKRD5|63926	152.677	221.203	84.1517	0.380428	-1.3943	0.00162681	0.0195919	BLCA
ANO1|55107	1341.04	2019.47	662.607	0.328109	-1.60775	0.00210338	0.02398	BLCA
ANO4|121601	21.8888	4.63934	39.1383	8.43618	3.07659	0.0034536	0.0351813	BLCA
ANO5|203859	138.854	28.0224	249.686	8.91023	3.15546	4.83705e-05	0.00110219	BLCA
ANTXR2|118429	3012.08	772.127	5252.03	6.80203	2.76597	4.64164e-06	0.000161324	BLCA
ANXA6|309	5207.77	1355.09	9060.45	6.68626	2.7412	5.83983e-07	2.96322e-05	BLCA
AOC3|8639	5058.28	586.479	9530.08	16.2497	4.02234	1.29245e-07	8.43185e-06	BLCA
AOX1|316	426.366	41.3507	811.381	19.6219	4.29439	2.58743e-09	3.62925e-07	BLCA
AP1S2|8905	333.522	203.352	463.692	2.28024	1.18919	0.00499684	0.0471171	BLCA
APBA2|321	187.624	282.391	92.8574	0.328826	-1.6046	0.00518421	0.0483852	BLCA
APBB1IP|54518	201.823	121.402	282.245	2.32488	1.21716	0.00280678	0.030102	BLCA
APBB1|322	679.447	242.767	1116.13	4.59752	2.20086	4.47246e-06	0.000156832	BLCA
APCDD1L|164284	88.4978	21.1137	155.882	7.38298	2.8842	0.000104334	0.0020758	BLCA
APLN|8862	117.719	189.696	45.7411	0.241128	-2.05213	0.00374076	0.0374973	BLCA
APOB|338	18.5892	3.56697	33.6115	9.42298	3.23618	0.000346564	0.0056477	BLCA
APOC1|341	670.417	1156.89	183.943	0.158998	-2.65292	0.00406202	0.0400632	BLCA
APOC2|344	51.6341	89.9326	13.3355	0.148283	-2.75357	0.00283277	0.0303145	BLCA
APOLD1|81575	1829.94	536.769	3123.12	5.81837	2.54061	2.44854e-07	1.42254e-05	BLCA
AQP1|358	6352.48	1642.32	11062.7	6.736	2.75189	9.22438e-12	3.62278e-09	BLCA
AQP7|364	42.8046	18.1202	67.4891	3.72452	1.89706	0.00176327	0.0208837	BLCA
AREG|374	1027.97	250.067	1805.87	7.22154	2.85231	0.00194277	0.0224942	BLCA
ARHGAP10|79658	1066.42	456.672	1676.17	3.67041	1.87594	4.23661e-06	0.000150714	BLCA
ARHGAP11A|9824	448.82	675.038	222.603	0.329764	-1.6005	4.79811e-05	0.00109559	BLCA
ARHGAP11B|89839	34.8149	56.1899	13.4398	0.239185	-2.0638	0.000454696	0.0070306	BLCA
ARHGAP15|55843	74.6875	33.9904	115.385	3.39463	1.76325	0.000355722	0.00577298	BLCA
ARHGAP1|392	5153.84	3238.26	7069.41	2.18309	1.12637	0.00307751	0.0323171	BLCA
ARHGAP20|57569	159.547	34.9427	284.15	8.13189	3.02359	7.2256e-07	3.50344e-05	BLCA
ARHGAP24|83478	334.048	141.319	526.777	3.72757	1.89824	5.86217e-05	0.00128477	BLCA
ARHGAP39|80728	218.6	330.445	106.754	0.323062	-1.63012	9.11846e-05	0.00185554	BLCA
ARHGAP6|395	325.995	88.3632	563.627	6.37853	2.67322	5.91814e-10	1.22331e-07	BLCA
ARHGAP8|23779	235.172	369.634	100.71	0.272458	-1.87589	1.0922e-05	0.000319159	BLCA
ARHGEF10|9639	455.913	259.837	651.989	2.50922	1.32724	0.000953451	0.0128104	BLCA
ARHGEF15|22899	282.699	139.223	426.174	3.06109	1.61404	0.000100023	0.00200833	BLCA
ARHGEF17|9828	1301.87	728.36	1875.38	2.57479	1.36446	0.000589528	0.00867158	BLCA
ARHGEF37|389337	530.774	182.228	879.32	4.82539	2.27064	5.61784e-05	0.00124092	BLCA
ARHGEF6|9459	533.896	305.313	762.479	2.49737	1.32041	0.000823181	0.0114158	BLCA
ARHGEF9|23229	719.493	344.726	1094.26	3.17429	1.66643	5.32134e-05	0.00118416	BLCA
ARID3A|1820	122.387	191.923	52.8519	0.275381	-1.8605	0.00288571	0.0307303	BLCA
ARID5A|10865	1487.55	492.106	2482.99	5.04565	2.33504	0.00526955	0.0489258	BLCA
ARL14|80117	356.03	102.744	609.317	5.93044	2.56814	0.00350294	0.0355673	BLCA
ARMC4|55130	21.197	4.69817	37.6959	8.02352	3.00424	0.00274887	0.0296917	BLCA
ARMCX1|51309	424.582	170.906	678.257	3.9686	1.98863	5.40853e-06	0.000183116	BLCA
ARSJ|79642	115.174	66.9486	163.4	2.44068	1.28728	0.00455778	0.0438946	BLCA
ASB1|51665	481.359	276.811	685.908	2.47789	1.30911	0.0011501	0.0148192	BLCA
ASB2|51676	693.705	47.2098	1340.2	28.3882	4.82722	5.76303e-09	6.8587e-07	BLCA
ASB5|140458	531.172	13.7727	1048.57	76.134	6.25047	1.40541e-09	2.28084e-07	BLCA
ASF1B|55723	465.84	733.904	197.776	0.269486	-1.89172	2.89012e-06	0.000110201	BLCA
ASPA|443	60.0472	7.95982	112.135	14.0876	3.81635	7.22274e-12	3.01772e-09	BLCA
ASPM|259266	458.248	771.15	145.346	0.18848	-2.40752	4.04007e-09	5.32449e-07	BLCA
ASXL3|80816	37.3747	8.64652	66.1028	7.64503	2.93452	7.62844e-05	0.00159192	BLCA
ATAD2|29028	973.943	1469.19	478.695	0.325822	-1.61784	0.000125726	0.00241574	BLCA
ATAD5|79915	126.048	206.04	46.0555	0.223527	-2.16148	1.99535e-06	8.19723e-05	BLCA
ATF3|467	9158.29	2215.54	16101.1	7.26734	2.86143	0.000511776	0.00774846	BLCA
ATL1|51062	278.55	161.739	395.361	2.44443	1.2895	0.00210282	0.02398	BLCA
ATOH8|84913	462.159	256.235	668.083	2.6073	1.38256	0.00490654	0.046456	BLCA
ATP1A2|477	1480.39	32.653	2928.12	89.6739	6.48662	8.81978e-12	3.58404e-09	BLCA
ATP1B2|482	109.189	32.5739	185.805	5.70409	2.512	1.50035e-07	9.51381e-06	BLCA
ATP2A3|489	1037.4	559.707	1515.1	2.70694	1.43667	0.00198706	0.022899	BLCA
ATP2B4|493	6827.05	2598.25	11055.8	4.25511	2.0892	0.000218949	0.00385952	BLCA
ATP4A|495	5.05248	10.0024	0.102545	0.010252	-6.60795	0.000532222	0.00799636	BLCA
ATP8B2|57198	796.336	404.681	1187.99	2.93562	1.55367	0.000127809	0.00244858	BLCA
ATP8B4|79895	89.1897	35.085	143.294	4.0842	2.03005	2.29925e-05	0.000588662	BLCA
AURKA|6790	421.399	703.813	138.985	0.197475	-2.34026	1.55375e-08	1.48834e-06	BLCA
AURKB|9212	389.958	634.105	145.812	0.229949	-2.12061	2.35578e-07	1.3768e-05	BLCA
AVPI1|60370	786.777	373.121	1200.43	3.21728	1.68584	0.000509546	0.00772688	BLCA
AVPR2|554	27.2829	8.71444	45.8513	5.26153	2.39548	0.000225051	0.00395289	BLCA
AXL|558	1583.86	703.629	2464.09	3.50197	1.80817	4.56369e-06	0.000159461	BLCA
B3GALT2|8707	28.1064	3.99806	52.2148	13.06	3.70709	4.35962e-08	3.582e-06	BLCA
B3GNT4|79369	26.8937	51.7064	2.08099	0.0402464	-4.635	0.0002414	0.00417654	BLCA
B4GALNT4|338707	308.603	567.527	49.6803	0.0875382	-3.51394	0.00103329	0.0135996	BLCA
B4GALT3|8703	1343.89	1828.99	858.796	0.469547	-1.09066	0.00506892	0.0476032	BLCA
BAG2|9532	1064.06	289.203	1838.92	6.35856	2.6687	8.89186e-05	0.00181696	BLCA
BAI3|577	67.6367	13.2566	122.017	9.2042	3.20229	3.85148e-05	0.000911223	BLCA
BANK1|55024	170.2	101.482	238.918	2.35428	1.23529	0.0032344	0.0336052	BLCA
BARX1|56033	62.6039	123.444	1.76329	0.014284	-6.12945	1.69836e-05	0.00045842	BLCA
BCHE|590	301.511	68.3253	534.697	7.82575	2.96823	0.000420235	0.00658066	BLCA
BCL2L2|599	1846.58	890.68	2802.49	3.14646	1.65373	0.000168122	0.00309701	BLCA
BCL2|596	388.496	199.68	577.312	2.89118	1.53166	0.000167287	0.00308453	BLCA
BCL6B|255877	245.283	147.041	343.525	2.33626	1.2242	0.00315125	0.032898	BLCA
BCO2|83875	61.5569	10.7348	112.379	10.4687	3.388	6.38512e-05	0.00137785	BLCA
BDKRB1|623	216.601	37.7337	395.468	10.4805	3.38964	7.81172e-09	8.56976e-07	BLCA
BDKRB2|624	1110.8	369.636	1851.96	5.01022	2.32487	3.32793e-09	4.53823e-07	BLCA
BDNF|627	89.2498	22.6751	155.824	6.87204	2.78074	3.47726e-06	0.000127157	BLCA
BGN|633	6069.7	8311.29	3828.12	0.460593	-1.11844	0.00473257	0.0450915	BLCA
BHMT2|23743	198.156	18.2273	378.084	20.7427	4.37454	1.35993e-09	2.26314e-07	BLCA
BID|637	856.603	1186.3	526.906	0.444159	-1.17085	0.00271163	0.0293541	BLCA
BIN1|274	1537.32	382.147	2692.5	7.04571	2.81675	2.152e-09	3.17736e-07	BLCA
BIRC3|330	483.656	225.607	741.704	3.2876	1.71703	2.06151e-05	0.000539757	BLCA
BIRC5|332	472.28	750.289	194.272	0.258929	-1.94937	2.84427e-06	0.000109088	BLCA
BLM|641	184.938	297.872	72.0046	0.24173	-2.04853	2.74892e-06	0.000106298	BLCA
BMP8A|353500	109.173	170.738	47.6075	0.278833	-1.84253	6.62516e-05	0.0014183	BLCA
BMPER|168667	41.7001	17.6249	65.7753	3.73195	1.89993	0.000929995	0.012586	BLCA
BMX|660	40.1459	8.88094	71.4109	8.04091	3.00736	4.3291e-07	2.33546e-05	BLCA
BNC2|54796	468.955	138.975	798.936	5.74879	2.52326	3.76641e-05	0.000896497	BLCA
BOC|91653	920.733	311.895	1529.57	4.90412	2.294	4.84272e-05	0.00110219	BLCA
BRCA1|672	372.746	555.915	189.577	0.341018	-1.55208	0.000128356	0.00245215	BLCA
BRCA2|675	143.094	228.091	58.0967	0.254708	-1.97308	1.75472e-05	0.000470729	BLCA
BRI3BP|140707	110.057	169.882	50.231	0.295681	-1.75788	0.000146175	0.00274684	BLCA
BRIP1|83990	89.5365	145.514	33.5592	0.230625	-2.11638	8.80526e-06	0.000268076	BLCA
BST1|683	171.852	104.586	239.117	2.28631	1.19302	0.0035452	0.0358851	BLCA
BTG2|7832	17619.4	7540.16	27698.6	3.67348	1.87715	6.1923e-05	0.00134511	BLCA
BTNL9|153579	120.046	58.0014	182.091	3.13942	1.6505	0.00034937	0.00567929	BLCA
BUB1B|701	382.305	636.185	128.425	0.201867	-2.30852	1.94875e-08	1.77989e-06	BLCA
BUB1|699	574.447	929.639	219.255	0.23585	-2.08406	2.33194e-07	1.37103e-05	BLCA
BVES|11149	451.59	78.2876	824.893	10.5367	3.39735	4.03022e-05	0.000944409	BLCA
BZRAP1|9256	268.854	147.319	390.39	2.64997	1.40598	0.000860995	0.0117986	BLCA
C10orf108|414235	29.303	2.94833	55.6576	18.8777	4.23861	1.14306e-09	2.05929e-07	BLCA
C10orf35|219738	197.654	288.315	106.993	0.371097	-1.43013	0.000786202	0.0109494	BLCA
C10orf54|64115	1629	812.386	2445.62	3.01042	1.58996	3.07221e-05	0.000752232	BLCA
C10orf72|196740	691.396	219.317	1163.48	5.305	2.40735	2.10647e-09	3.15761e-07	BLCA
C11orf82|220042	177.992	281.932	74.0527	0.262662	-1.92872	9.28125e-06	0.000279534	BLCA
C12orf48|55010	158.355	245.958	70.7514	0.287656	-1.79758	3.82859e-05	0.0009069	BLCA
C12orf59|120939	42.3848	80.6729	4.0967	0.0507816	-4.29955	0.000393348	0.00621914	BLCA
C12orf76|400073	119.691	174.216	65.1651	0.374048	-1.41871	0.00131953	0.0166741	BLCA
C13orf15|28984	584.154	255.615	912.693	3.57058	1.83616	0.000763597	0.0106953	BLCA
C13orf34|79866	194.535	297.513	91.5568	0.307741	-1.70021	8.29759e-05	0.00171072	BLCA
C13orf36|400120	14.0672	0.640071	27.4943	42.9551	5.42476	3.61195e-05	0.000863919	BLCA
C14orf139|79686	89.2622	30.9042	147.62	4.7767	2.25601	3.06871e-06	0.00011522	BLCA
C14orf159|80017	1231.67	672.565	1790.77	2.6626	1.41283	0.000247312	0.00424888	BLCA
C14orf174|161394	17.657	28.9018	6.41217	0.221861	-2.17227	0.00376288	0.0376422	BLCA
C14orf180|400258	12.5975	2.71902	22.476	8.26621	3.04723	0.000808453	0.0112274	BLCA
C14orf28|122525	126.541	75.0799	178.002	2.37083	1.24539	0.0051906	0.0483988	BLCA
C15orf23|90417	357.387	533.586	181.188	0.339566	-1.55824	8.42972e-05	0.00173334	BLCA
C15orf42|90381	217.053	362.902	71.2046	0.196209	-2.34954	1.67668e-05	0.000453513	BLCA
C15orf51|196968	5.4466	0.658469	10.2347	15.5432	3.95821	0.00363983	0.0366668	BLCA
C15orf59|388135	115.605	19.8533	211.356	10.6459	3.41222	0.00149378	0.0183413	BLCA
C16orf45|89927	739.518	333.546	1145.49	3.43428	1.78001	2.36266e-05	0.00060098	BLCA
C16orf59|80178	132.814	215.564	50.0642	0.232247	-2.10627	0.000366551	0.00590966	BLCA
C16orf5|29965	607.883	272.737	943.029	3.45765	1.78979	8.16107e-06	0.00025198	BLCA
C16orf75|116028	378.539	540.522	216.555	0.400641	-1.31962	0.0010698	0.0139771	BLCA
C16orf88|400506	360.072	506.285	213.858	0.422407	-1.2433	0.00193065	0.0224147	BLCA
C16orf89|146556	326.182	18.2453	634.118	34.7552	5.11916	3.96371e-27	3.89177e-23	BLCA
C17orf107|100130311	74.7729	39.0479	110.498	2.82981	1.5007	0.00185613	0.0218126	BLCA
C17orf53|78995	126.896	197.365	56.4264	0.285899	-1.80642	5.77935e-05	0.00127087	BLCA
C17orf91|84981	639.441	181.656	1097.23	6.04012	2.59458	3.10865e-05	0.000760205	BLCA
C18orf1|753	408.085	224.094	592.076	2.64209	1.40168	0.000739161	0.0104124	BLCA
C18orf34|374864	13.7156	2.88695	24.5443	8.50181	3.08777	0.000321272	0.00530598	BLCA
C19orf46|163183	175.689	279.156	72.2208	0.258711	-1.95059	0.000718552	0.0101512	BLCA
C19orf48|84798	1176.99	1640.96	713.013	0.434509	-1.20254	0.00198453	0.0228833	BLCA
C19orf51|352909	18.9661	31.7552	6.17698	0.194519	-2.36202	0.00117689	0.0151544	BLCA
C1QL1|10882	64.9884	20.8219	109.155	5.24231	2.3902	0.000694574	0.00991231	BLCA
C1QTNF2|114898	72.9974	22.4813	123.514	5.49406	2.45787	1.50356e-06	6.39077e-05	BLCA
C1QTNF3|114899	310.073	159.759	460.386	2.88175	1.52695	0.00311974	0.0326907	BLCA
C1QTNF6|114904	633.626	1049.05	218.201	0.207999	-2.26535	2.4094e-08	2.16043e-06	BLCA
C1QTNF7|114905	275.072	41.9005	508.244	12.1298	3.60048	1.06638e-15	1.39603e-12	BLCA
C1R|715	8650.25	4081.38	13219.1	3.23889	1.6955	7.9665e-06	0.000247529	BLCA
C1S|716	9215.84	4928.49	13503.2	2.73982	1.45408	0.000118497	0.00229933	BLCA
C1orf112|55732	237.165	352.13	122.2	0.347031	-1.52686	0.000252739	0.00433075	BLCA
C1orf135|79000	97.0964	157.482	36.7105	0.233109	-2.10093	7.34508e-06	0.000233013	BLCA
C1orf175|374977	94.0421	24.4276	163.657	6.69966	2.74409	2.24534e-07	1.33208e-05	BLCA
C1orf190|541468	51.6479	18.416	84.8799	4.60904	2.20447	4.56162e-05	0.00105633	BLCA
C1orf21|81563	1909.67	1094.96	2724.39	2.48812	1.31506	0.000659171	0.00948288	BLCA
C1orf54|79630	139.712	77.5294	201.895	2.60411	1.38079	0.00163884	0.0196832	BLCA
C1orf59|113802	339.259	471.169	207.348	0.440072	-1.18419	0.00350165	0.0355673	BLCA
C1orf70|339453	22.8624	7.47507	38.2497	5.11697	2.35529	0.000642609	0.00928839	BLCA
C1orf95|375057	152.63	7.68508	297.575	38.7211	5.27505	7.79561e-06	0.000244151	BLCA
C1orf96|126731	304.863	440.625	169.101	0.383776	-1.38167	0.000711569	0.0100889	BLCA
C20orf151|140893	190.87	290.455	91.2846	0.314281	-1.66987	0.000454284	0.00702976	BLCA
C20orf194|25943	900.167	447.204	1353.13	3.02575	1.59729	5.32472e-05	0.00118416	BLCA
C20orf200|253868	86.3123	4.75436	167.87	35.3087	5.14195	3.37187e-08	2.87884e-06	BLCA
C21orf15|54094	40.4077	11.229	69.5865	6.19705	2.63158	0.00278099	0.0298829	BLCA
C21orf45|54069	361.997	543.488	180.507	0.332126	-1.5902	9.22339e-05	0.00187495	BLCA
C21orf58|54058	115.21	195.978	34.4433	0.175752	-2.50839	7.58753e-08	5.51839e-06	BLCA
C21orf63|59271	547.234	208.82	885.648	4.24121	2.08448	2.66526e-07	1.51704e-05	BLCA
C22orf23|84645	116.561	66.4458	166.676	2.50846	1.3268	0.0032815	0.033933	BLCA
C22orf39|128977	670.718	410.534	930.901	2.26754	1.18113	0.00336251	0.0344622	BLCA
C2orf40|84417	358.092	15.0607	701.124	46.5531	5.54081	1.60004e-11	5.71272e-09	BLCA
C2orf74|339804	150.656	80.7053	220.607	2.73349	1.45074	0.000974504	0.0129673	BLCA
C2orf88|84281	135.726	66.9198	204.533	3.05639	1.61183	0.000280991	0.00474448	BLCA
C3orf18|51161	174.572	89.3661	259.778	2.9069	1.53948	0.000832872	0.0115134	BLCA
C3orf67|200844	63.1548	105.627	20.6828	0.19581	-2.35247	1.4327e-05	0.000396252	BLCA
C3orf70|285382	522.439	118.741	926.136	7.79961	2.9634	0.000387656	0.00616314	BLCA
C3orf72|401089	15.922	27.3172	4.52675	0.16571	-2.59326	0.00105362	0.0138118	BLCA
C3|718	13094.7	4851.34	21338.1	4.39839	2.13698	9.48196e-07	4.40183e-05	BLCA
C4A|720	5116.44	1536.75	8696.14	5.65879	2.50049	2.25135e-05	0.00057942	BLCA
C4orf31|79625	186.583	37.3078	335.859	9.00236	3.1703	0.000339117	0.00554475	BLCA
C4orf49|84709	16.6635	3.78537	29.5417	7.80418	2.96425	0.000628885	0.00913418	BLCA
C5orf41|153222	326.999	182.867	471.132	2.57636	1.36534	0.000892544	0.012163	BLCA
C5orf46|389336	13.115	23.4932	2.73675	0.116491	-3.10171	0.00284464	0.0304084	BLCA
C5orf4|10826	538.547	122.33	954.765	7.80484	2.96437	9.89057e-08	6.86294e-06	BLCA
C5orf53|492311	324.546	166.47	482.622	2.89915	1.53563	0.000179303	0.00328096	BLCA
C6orf142|90523	11.572	2.29175	20.8522	9.09881	3.18568	0.000701695	0.00998492	BLCA
C6orf145|221749	965.453	597.091	1333.82	2.23386	1.15954	0.00313833	0.0328504	BLCA
C6orf150|115004	109.054	154.835	63.274	0.408655	-1.29104	0.00442716	0.0427835	BLCA
C6orf167|253714	228.449	326.212	130.687	0.400619	-1.3197	0.00145513	0.0179812	BLCA
C6orf176|90632	26.1941	6.4316	45.9566	7.14543	2.83702	0.000798714	0.0111158	BLCA
C6orf186|728464	22.4164	2.4559	42.3769	17.2552	4.10896	1.23138e-05	0.000350952	BLCA
C6orf204|387119	72.2899	36.1068	108.473	3.00423	1.58699	0.00149578	0.0183465	BLCA
C6|729	10.7242	2.68192	18.7664	6.99738	2.80681	0.00334235	0.0343273	BLCA
C7orf41|222166	1534.66	536.04	2533.29	4.72592	2.2406	1.23965e-05	0.000352798	BLCA
C7orf58|79974	983.949	75.3633	1892.54	25.1122	4.65031	9.50186e-08	6.7118e-06	BLCA
C7orf68|29923	804.453	1277.56	331.343	0.259356	-1.947	0.00320349	0.0333724	BLCA
C7|730	3074.57	237.58	5911.57	24.8824	4.63706	5.0278e-11	1.56592e-08	BLCA
C8orf4|56892	5078.77	2180.3	7977.23	3.65877	1.87136	0.000784014	0.0109267	BLCA
C8orf51|78998	21.8744	35.3321	8.41681	0.23822	-2.06963	0.00287458	0.030645	BLCA
C8orf84|157869	1058.62	98.4996	2018.74	20.4949	4.35719	7.45748e-06	0.000235817	BLCA
C8orf85|441376	118.05	5.38859	230.712	42.815	5.42004	6.30358e-08	4.68289e-06	BLCA
C9orf100|84904	167.373	255.469	79.2777	0.310322	-1.68816	9.32632e-05	0.00189195	BLCA
C9orf130|100128782	164.679	93.2096	236.149	2.53353	1.34115	0.00236222	0.0262368	BLCA
C9orf140|89958	519.919	889.284	150.554	0.169298	-2.56237	4.28101e-10	9.03938e-08	BLCA
C9orf172|389813	26.8137	10.0006	43.6268	4.36243	2.12513	0.0035187	0.035672	BLCA
CA9|768	450.321	851.645	48.996	0.0575311	-4.11951	3.9469e-05	0.000930435	BLCA
CABP1|9478	35.0074	14.6339	55.3809	3.78443	1.92008	0.00133784	0.0168514	BLCA
CACNA1C|775	930.862	160.428	1701.3	10.6048	3.40664	6.85491e-05	0.00145692	BLCA
CACNA1H|8912	2467.18	289.698	4644.66	16.0328	4.00295	7.06421e-07	3.44218e-05	BLCA
CACNA2D1|781	153.31	26.6473	279.972	10.5066	3.39322	0.000602361	0.00882728	BLCA
CACNB2|783	256.27	27.7004	484.84	17.503	4.12953	4.16302e-06	0.000148635	BLCA
CACNG4|27092	312.155	584.729	39.5819	0.0676927	-3.88486	0.000239795	0.00415242	BLCA
CADM3|57863	408.192	118.271	698.114	5.90264	2.56136	7.21405e-09	8.14151e-07	BLCA
CAD|790	1346.46	1821.25	871.665	0.478609	-1.06308	0.00521351	0.0485202	BLCA
CALCOCO1|57658	2091.21	1203.16	2979.25	2.4762	1.30813	0.000750307	0.0105241	BLCA
CALD1|800	22851.4	4121.62	41581.2	10.0886	3.33465	0.000172332	0.00316565	BLCA
CAMK2A|815	87.4437	6.95973	167.928	24.1285	4.59267	1.30562e-07	8.48958e-06	BLCA
CAP2|10486	509.536	166.526	852.546	5.11959	2.35603	6.83639e-05	0.00145603	BLCA
CASC5|57082	183.78	292.817	74.744	0.255259	-1.96997	4.4206e-06	0.000155569	BLCA
CASP2|835	909.635	1273.98	545.287	0.428018	-1.22426	0.00162193	0.0195638	BLCA
CASQ2|845	1728.54	64.622	3392.46	52.497	5.71416	1.19246e-07	7.99191e-06	BLCA
CATSPER1|117144	15.8673	29.1902	2.54453	0.0871707	-3.52001	0.00138906	0.017385	BLCA
CAV1|857	6255.94	1832.85	10679	5.82645	2.54262	2.19195e-06	8.82034e-05	BLCA
CBFA2T3|863	113.646	61.8794	165.412	2.67314	1.41854	0.00192741	0.0224089	BLCA
CBS|875	556.64	873.53	239.75	0.274461	-1.86533	0.00428524	0.0417822	BLCA
CBX2|84733	558.93	993.255	124.604	0.12545	-2.99482	9.72509e-05	0.00196327	BLCA
CBX6|23466	724.961	313.592	1136.33	3.6236	1.85742	0.000289319	0.00485586	BLCA
CBX7|23492	1953.42	463.522	3443.33	7.42862	2.89309	1.33158e-11	4.93362e-09	BLCA
CC2D2A|57545	432.44	167.317	697.562	4.16911	2.05974	6.3885e-06	0.00020839	BLCA
CCBP2|1238	237.296	426.591	48.0008	0.112522	-3.15172	0.00132549	0.0167185	BLCA
CCDC102A|92922	230.024	126.67	333.378	2.63187	1.39609	0.00107513	0.0140189	BLCA
CCDC141|285025	14.8666	3.91489	25.8183	6.59491	2.72135	0.00102875	0.0135669	BLCA
CCDC150|284992	31.6631	54.6643	8.66189	0.158456	-2.65785	1.96284e-05	0.000516678	BLCA
CCDC18|343099	83.102	119.459	46.7453	0.391309	-1.35362	0.00419868	0.0411014	BLCA
CCDC21|64793	392.339	573.489	211.189	0.368254	-1.44123	0.000323776	0.00533836	BLCA
CCDC34|91057	286.383	407.049	165.716	0.407117	-1.29648	0.00119981	0.0154042	BLCA
CCDC3|83643	621.804	284.595	959.014	3.36975	1.75264	9.65108e-06	0.000289341	BLCA
CCDC46|201134	145.037	84.2498	205.825	2.44303	1.28867	0.00365498	0.0367688	BLCA
CCDC48|79825	97.5214	42.5685	152.474	3.58186	1.84071	6.33482e-05	0.00137001	BLCA
CCDC58|131076	274.886	383.361	166.411	0.434084	-1.20395	0.00334134	0.0343273	BLCA
CCDC60|160777	51.9359	8.83076	95.0409	10.7625	3.42794	2.23094e-08	2.01884e-06	BLCA
CCDC69|26112	2840.97	555.479	5126.46	9.22891	3.20616	1.56139e-08	1.4884e-06	BLCA
CCDC80|151887	5067.65	1206.9	8928.39	7.39778	2.88709	1.83969e-07	1.12894e-05	BLCA
CCL14|6358	796.51	96.1084	1496.91	15.5752	3.96118	6.17363e-13	3.56563e-10	BLCA
CCL21|6366	429.298	126.607	731.99	5.7816	2.53147	2.52655e-05	0.000633638	BLCA
CCL23|6368	14.7471	4.37463	25.1196	5.74211	2.52158	0.00167518	0.0200461	BLCA
CCNA2|890	505.429	779.152	231.706	0.297383	-1.74961	1.1607e-05	0.000334694	BLCA
CCNB1|891	973.266	1538.49	408.043	0.265223	-1.91472	1.36128e-06	5.88798e-05	BLCA
CCNB2|9133	586.086	961.899	210.273	0.218602	-2.19362	5.40415e-08	4.19451e-06	BLCA
CCND2|894	2071.13	869.488	3272.77	3.76402	1.91227	5.04293e-05	0.00113695	BLCA
CCNE1|898	278.697	437.862	119.532	0.272989	-1.87308	5.8074e-06	0.000193945	BLCA
CCNE2|9134	179.338	299.594	59.0817	0.197206	-2.34223	0.000359276	0.00582104	BLCA
CCNF|899	457.825	649.642	266.007	0.409468	-1.28818	0.00155091	0.0188577	BLCA
CCRL1|51554	106.025	41.8907	170.159	4.06197	2.02218	8.68771e-06	0.000264908	BLCA
CCT5|22948	6211.61	8716.92	3706.29	0.425183	-1.23384	0.00185804	0.021822	BLCA
CD163L1|283316	84.0582	46.2963	121.82	2.63131	1.39578	0.00336946	0.0344974	BLCA
CD1C|911	56.9779	24.5324	89.4234	3.64512	1.86597	0.000272535	0.00461757	BLCA
CD200|4345	453.732	178.73	728.733	4.07729	2.02761	0.000900038	0.0122566	BLCA
CD209|30835	223.231	95.6928	350.77	3.66558	1.87404	0.00161657	0.0195232	BLCA
CD22|933	160.894	38.7245	283.063	7.30966	2.8698	0.00123881	0.0158273	BLCA
CD248|57124	1831.76	910.761	2752.75	3.02248	1.59573	2.77299e-05	0.000687541	BLCA
CD300LG|146894	31.6095	2.95237	60.2665	20.4129	4.35141	2.70707e-10	6.40467e-08	BLCA
CD302|9936	673.534	300.835	1046.23	3.47776	1.79816	6.15053e-06	0.00020197	BLCA
CD34|947	2024.62	689.582	3359.66	4.87203	2.28452	7.8101e-09	8.56976e-07	BLCA
CD40LG|959	18.4665	6.39673	30.5363	4.77375	2.25512	0.00188054	0.0219941	BLCA
CD81|975	13299.3	8311.37	18287.3	2.20027	1.13768	0.00245611	0.0270503	BLCA
CD93|22918	1851.92	1063.02	2640.83	2.48428	1.31283	0.000619251	0.00902231	BLCA
CD97|976	2046.88	1195.7	2898.06	2.42374	1.27724	0.000766777	0.0107169	BLCA
CD99L2|83692	1119.24	583.331	1655.15	2.83742	1.50458	0.000149628	0.00279834	BLCA
CDC20|991	946.594	1564	329.188	0.210479	-2.24825	1.60777e-08	1.5252e-06	BLCA
CDC25A|993	221.964	346.524	97.403	0.281086	-1.83092	1.2097e-05	0.00034601	BLCA
CDC25C|995	94.0565	153.741	34.3719	0.22357	-2.1612	3.86163e-06	0.000139909	BLCA
CDC42BPA|8476	2117.92	1227.11	3008.73	2.45189	1.29389	0.00206452	0.0236252	BLCA
CDC42EP2|10435	563.423	229.248	897.598	3.9154	1.96916	8.36663e-07	3.99524e-05	BLCA
CDC42EP3|10602	1496.82	746.155	2247.48	3.01209	1.59076	0.00199659	0.0229684	BLCA
CDC42EP5|148170	444.473	229.537	659.41	2.87278	1.52245	0.00297322	0.0314405	BLCA
CDC45|8318	259.67	424.706	94.633	0.22282	-2.16605	2.40025e-07	1.39863e-05	BLCA
CDC6|990	505.635	814.557	196.713	0.241497	-2.04992	5.08584e-07	2.64208e-05	BLCA
CDC7|8317	232.843	359.865	105.821	0.294058	-1.76583	1.87624e-05	0.000497217	BLCA
CDCA2|157313	157.836	264.795	50.8763	0.192135	-2.37981	1.55067e-07	9.69764e-06	BLCA
CDCA3|83461	285.086	455.643	114.529	0.251356	-1.9922	1.6251e-06	6.87762e-05	BLCA
CDCA4|55038	548.298	814.936	281.66	0.345623	-1.53273	0.000116882	0.00227474	BLCA
CDCA5|113130	593.702	943.517	243.886	0.258487	-1.95184	2.78556e-06	0.000107045	BLCA
CDCA7|83879	303.876	473.654	134.098	0.283115	-1.82054	1.29217e-05	0.000365098	BLCA
CDCA8|55143	462.855	785.353	140.356	0.178717	-2.48425	1.22171e-09	2.16133e-07	BLCA
CDH19|28513	60.8607	13.1575	108.564	8.25107	3.04458	5.05253e-05	0.0011378	BLCA
CDH24|64403	232.485	345.366	119.604	0.346311	-1.52986	0.000192914	0.00348186	BLCA
CDH3|1001	1611.58	2599.15	624.005	0.24008	-2.05841	0.000380033	0.00607217	BLCA
CDH5|1003	774.699	474.151	1075.25	2.26774	1.18125	0.00259158	0.0283189	BLCA
CDK1|983	799.575	1345.02	254.132	0.188943	-2.40398	3.48178e-08	2.94705e-06	BLCA
CDK5|1020	354.336	506.986	201.685	0.397813	-1.32984	0.000801405	0.0111453	BLCA
CDKL1|8814	39.779	13.0073	66.5506	5.11639	2.35512	4.76256e-05	0.00109128	BLCA
CDKN1A|1026	10497.1	4678.97	16315.3	3.48693	1.80196	0.00243773	0.026878	BLCA
CDKN2A|1029	436.923	807.11	66.7348	0.0826836	-3.59626	0.00337426	0.0345286	BLCA
CDKN3|1033	178.304	268.6	88.0088	0.327658	-1.60974	0.000156542	0.00291653	BLCA
CDO1|1036	68.4797	14.8039	122.156	8.2516	3.04467	6.31953e-08	4.68289e-06	BLCA
CDON|50937	352.295	167.624	536.965	3.20339	1.6796	0.000580236	0.00857343	BLCA
CDT1|81620	477.894	777.098	178.691	0.229946	-2.12063	2.52615e-06	9.9411e-05	BLCA
CEBPD|1052	2634.68	1183.54	4085.83	3.45222	1.78752	0.00278179	0.0298829	BLCA
CELF2|10659	856.339	191.869	1520.81	7.92628	2.98664	1.39724e-09	2.28084e-07	BLCA
CELSR3|1951	288.99	497.504	80.4761	0.16176	-2.62808	3.11955e-08	2.71056e-06	BLCA
CENPA|1058	140.213	241.883	38.5426	0.159344	-2.64979	5.29979e-09	6.58684e-07	BLCA
CENPE|1062	347.613	553.647	141.579	0.255721	-1.96736	1.66617e-06	7.02115e-05	BLCA
CENPF|1063	1491.51	2392.56	590.471	0.246795	-2.01861	1.83382e-07	1.12887e-05	BLCA
CENPH|64946	208.682	308.077	109.286	0.354737	-1.49518	0.000361889	0.00585371	BLCA
CENPI|2491	56.7927	94.6755	18.9098	0.199733	-2.32386	1.02031e-05	0.000302657	BLCA
CENPK|64105	121.722	196.976	46.4688	0.235911	-2.08368	5.56485e-06	0.000187761	BLCA
CENPL|91687	145.219	215.822	74.6149	0.345724	-1.53231	0.000417696	0.00654612	BLCA
CENPO|79172	130.966	187.918	74.0141	0.393863	-1.34423	0.00237421	0.0263403	BLCA
CENPW|387103	333.509	464.392	202.626	0.436325	-1.19653	0.00360182	0.03636	BLCA
CEP152|22995	105.569	153.143	57.9946	0.378696	-1.40089	0.00194062	0.0224939	BLCA
CEP55|55165	467.829	726.174	209.484	0.288475	-1.79348	7.62543e-06	0.000239585	BLCA
CFD|1675	3289.83	279.226	6300.43	22.5639	4.49594	6.23869e-25	4.08364e-21	BLCA
CFH|3075	3059	1646.1	4471.9	2.71667	1.44184	0.000113227	0.00221313	BLCA
CFL2|1073	2020.17	276.253	3764.09	13.6255	3.76824	5.62865e-06	0.00018894	BLCA
CFP|5199	114.534	25.4487	203.619	8.00117	3.00021	0.00107357	0.0140078	BLCA
CGNL1|84952	812.608	127.857	1497.36	11.7112	3.54982	2.26061e-07	1.33538e-05	BLCA
CGREF1|10669	91.5694	151.073	32.0661	0.212256	-2.23612	0.00217991	0.0246583	BLCA
CHAC1|79094	86.2682	144.544	27.9921	0.193657	-2.36842	0.000955101	0.012811	BLCA
CHAF1B|8208	262.239	421.646	102.832	0.243881	-2.03575	1.19872e-06	5.3377e-05	BLCA
CHEK1|1111	240.639	360.935	120.343	0.33342	-1.58459	0.00014962	0.00279834	BLCA
CHIT1|1118	87.2765	166.14	8.41322	0.0506394	-4.3036	0.00060351	0.00883485	BLCA
CHRDL1|91851	624.651	92.0511	1157.25	12.5718	3.65212	1.71574e-08	1.60438e-06	BLCA
CHRDL2|25884	352.951	100.528	605.374	6.02196	2.59023	0.000166532	0.00307592	BLCA
CHRM2|1129	140.233	6.0376	274.428	45.4532	5.50631	5.08938e-09	6.40643e-07	BLCA
CHRM3|1131	161.635	33.4784	289.792	8.65608	3.11371	0.000580809	0.00857545	BLCA
CHRNA1|1134	7.29456	13.7642	0.824935	0.0599334	-4.0605	0.00162726	0.0195919	BLCA
CHRNA5|1138	149.473	215.206	83.7389	0.38911	-1.36175	0.0017214	0.0204992	BLCA
CHRNB1|1140	172.735	251.109	94.3606	0.375775	-1.41206	0.00214738	0.0243606	BLCA
CHST11|50515	244.249	353.329	135.169	0.382558	-1.38625	0.00281071	0.0301112	BLCA
CHTF18|63922	386.372	569.031	203.713	0.358	-1.48197	0.00114623	0.0147888	BLCA
CILP2|148113	196.823	309.514	84.1326	0.271822	-1.87927	0.00276484	0.0297334	BLCA
CILP|8483	2052.74	494.583	3610.89	7.30088	2.86807	0.000483261	0.00737931	BLCA
CITED2|10370	1324.39	801.845	1846.94	2.30337	1.20374	0.00199292	0.022953	BLCA
CIT|11113	461.469	720.095	202.844	0.281691	-1.82781	5.25823e-06	0.000178953	BLCA
CKAP2L|150468	182.423	303.237	61.6084	0.203169	-2.29925	2.8043e-07	1.57337e-05	BLCA
CKAP2|26586	729.801	1052.87	406.734	0.386311	-1.37217	0.000464401	0.00716069	BLCA
CKB|1152	5600.57	1015.97	10185.2	10.025	3.32553	4.61193e-07	2.44769e-05	BLCA
CKMT2|1160	58.1098	7.63516	108.584	14.2216	3.83002	1.14627e-06	5.18649e-05	BLCA
CKS1B|1163	878.862	1281.14	476.58	0.371996	-1.42664	0.000709615	0.0100757	BLCA
CKS2|1164	594.316	902.79	285.842	0.316621	-1.65917	2.33081e-05	0.000594417	BLCA
CLCN2|1181	118.177	178.193	58.1606	0.32639	-1.61533	0.00026694	0.00454237	BLCA
CLDN11|5010	245.636	144.394	346.878	2.40229	1.26441	0.00457351	0.0440245	BLCA
CLDN5|7122	898.45	199.998	1596.9	7.98457	2.99721	0.000330806	0.0054224	BLCA
CLEC10A|10462	163.176	55.8968	270.456	4.83848	2.27455	4.58681e-06	0.000159701	BLCA
CLEC14A|161198	449.396	265.693	633.1	2.38283	1.25268	0.00149837	0.018363	BLCA
CLEC1A|51267	60.8312	28.4018	93.2606	3.28362	1.71529	0.000718395	0.0101512	BLCA
CLEC3A|10143	188.245	3.3702	373.121	110.712	6.79067	9.7439e-08	6.80929e-06	BLCA
CLEC3B|7123	1251.48	71.8913	2431.08	33.816	5.07963	3.39848e-22	1.33472e-18	BLCA
CLEC4G|339390	29.5948	7.04475	52.1448	7.40194	2.8879	0.00134653	0.0169282	BLCA
CLEC5A|23601	45.6289	76.0489	15.2088	0.199988	-2.32202	0.000199273	0.0035769	BLCA
CLIC4|25932	7928.25	2552.18	13304.3	5.21293	2.3821	0.000435476	0.00678686	BLCA
CLIP4|79745	877.216	480.305	1274.13	2.65274	1.40749	0.000548559	0.00816064	BLCA
CLSPN|63967	143.562	240.905	46.218	0.191851	-2.38194	1.18484e-06	5.30155e-05	BLCA
CLSTN3|9746	1373.04	1902.69	843.389	0.443261	-1.17377	0.00243024	0.0268309	BLCA
CLU|1191	19560.9	7350.69	31771.1	4.32219	2.11176	4.53493e-07	2.41873e-05	BLCA
CLYBL|171425	91.1896	51.0155	131.364	2.57498	1.36456	0.00364109	0.0366668	BLCA
CMA1|1215	53.9323	2.24596	105.619	47.026	5.55539	3.917e-08	3.24549e-06	BLCA
CMPK2|129607	221.773	310.064	133.481	0.430495	-1.21593	0.00355699	0.0359859	BLCA
CMTM1|113540	80.6811	115.046	46.3158	0.402583	-1.31264	0.00495228	0.0468439	BLCA
CMTM5|116173	13.849	1.44352	26.2545	18.1878	4.1849	4.33969e-06	0.000152996	BLCA
CNGA3|1261	18.8885	1.16675	36.6103	31.3779	4.97168	0.00312513	0.0327297	BLCA
CNGB1|1258	23.5953	44.5453	2.64518	0.0593817	-4.07384	0.000232031	0.00404294	BLCA
CNKSR1|10256	642.362	884.638	400.087	0.452261	-1.14477	0.00406053	0.0400632	BLCA
CNKSR3|154043	482.69	243.292	722.087	2.96798	1.56948	0.000420879	0.0065855	BLCA
CNN1|1264	27080.6	1007.63	53153.6	52.751	5.72113	3.44109e-08	2.92522e-06	BLCA
CNR2|1269	8.48119	1.84725	15.1151	8.18248	3.03254	0.00396581	0.039292	BLCA
CNRIP1|25927	304.616	122.421	486.81	3.97652	1.99151	2.61196e-06	0.000102135	BLCA
CNTN1|1272	795.966	165.858	1426.07	8.59816	3.10403	0.000104909	0.00208301	BLCA
CNTN3|5067	104.306	31.3113	177.3	5.6625	2.50144	1.20831e-07	8.04326e-06	BLCA
CNTN4|152330	105.468	53.2339	157.703	2.96245	1.56679	0.00109329	0.0142085	BLCA
CNTNAP1|8506	351.895	171.316	532.473	3.10814	1.63605	0.0012223	0.015657	BLCA
COCH|1690	244.499	419.894	69.1042	0.164575	-2.60318	0.00223539	0.0251844	BLCA
COL10A1|1300	336.567	669.065	4.06829	0.00608056	-7.36158	1.29237e-16	1.95217e-13	BLCA
COL11A1|1301	564.183	1122.14	6.22801	0.00555012	-7.49326	7.40721e-09	8.2645e-07	BLCA
COL12A1|1303	3979.22	5549.79	2408.65	0.434007	-1.20421	0.00390226	0.0387405	BLCA
COL14A1|7373	3310	675.365	5944.63	8.80211	3.13785	8.94321e-12	3.58404e-09	BLCA
COL16A1|1307	2069.38	1313.49	2825.26	2.15095	1.10498	0.00306254	0.0322289	BLCA
COL19A1|1310	140.354	3.14703	277.561	88.1975	6.46267	1.23786e-06	5.46245e-05	BLCA
COL21A1|81578	227.594	81.9762	373.211	4.55268	2.18672	0.000370537	0.00595121	BLCA
COL4A3|1285	31.7856	5.01383	58.5575	11.6792	3.54587	8.96947e-08	6.42823e-06	BLCA
COL4A4|1286	216.948	37.6162	396.28	10.5348	3.39709	0.00128707	0.0163271	BLCA
COL4A6|1288	2343.96	934.622	3753.29	4.01584	2.0057	0.000482041	0.00736641	BLCA
COL6A1|1291	13940.1	8130.87	19749.3	2.42893	1.28032	0.00070269	0.00999184	BLCA
COL6A2|1292	23548.3	10666.9	36429.8	3.41522	1.77198	8.5158e-06	0.000260475	BLCA
COL7A1|1294	2703.78	4543.85	863.712	0.190084	-2.39529	8.60033e-07	4.0534e-05	BLCA
COLEC12|81035	682.715	277.775	1087.65	3.9156	1.96923	1.10088e-05	0.000320743	BLCA
COPZ2|51226	325.988	175.479	476.496	2.71541	1.44117	0.000397798	0.00628444	BLCA
CORO1C|23603	4125.89	2125.29	6126.49	2.88266	1.5274	0.000378368	0.00605249	BLCA
CORO2B|10391	87.2728	42.9671	131.578	3.0623	1.61462	0.000496398	0.00755055	BLCA
CORO6|84940	84.9601	39.1533	130.767	3.33987	1.73979	0.000715826	0.0101273	BLCA
COX7A1|1346	399.758	71.9641	727.552	10.1099	3.3377	9.86803e-10	1.86325e-07	BLCA
CPA3|1359	490.538	148.42	832.657	5.61013	2.48803	3.57583e-07	1.96691e-05	BLCA
CPEB1|64506	61.4344	12.0361	110.833	9.20839	3.20295	9.05386e-06	0.000274368	BLCA
CPEB2|132864	602.384	237.318	967.45	4.0766	2.02737	5.51668e-07	2.81379e-05	BLCA
CPEB3|22849	141.461	73.4695	209.453	2.85088	1.51141	0.000630814	0.00914866	BLCA
CPEB4|80315	1140.56	596.011	1685.11	2.82731	1.49943	0.00194159	0.0224939	BLCA
CPE|1363	899.487	536.716	1262.26	2.35182	1.23378	0.00141854	0.0176415	BLCA
CPNE6|9362	34.5133	1.1771	67.8496	57.6415	5.84904	1.38236e-05	0.000382868	BLCA
CPVL|54504	433.38	261.233	605.528	2.31796	1.21286	0.00290029	0.0308251	BLCA
CPXM2|119587	1479.43	257.942	2700.92	10.471	3.38833	4.87882e-05	0.00110758	BLCA
CR1|1378	71.3305	23.323	119.338	5.11676	2.35523	0.000113266	0.00221313	BLCA
CR2|1380	147.389	35.8812	258.896	7.21537	2.85107	0.00300444	0.0317365	BLCA
CREB3L1|90993	974.259	542.14	1406.38	2.59412	1.37525	0.000330261	0.00541811	BLCA
CREB5|9586	130.418	53.1179	207.719	3.91052	1.96736	0.000139862	0.00264848	BLCA
CREM|1390	732.767	311.483	1154.05	3.70502	1.88948	3.10351e-06	0.000116224	BLCA
CRIP2|1397	2826.03	1817.91	3834.15	2.1091	1.07663	0.00501274	0.0472121	BLCA
CRISPLD2|83716	3736.55	1503.57	5969.52	3.97023	1.98922	0.000121781	0.00234912	BLCA
CRNN|49860	9657.61	3.66936	19311.6	5262.92	12.3616	0.000619804	0.00902231	BLCA
CRTAP|10491	5230.59	2978.47	7482.7	2.51226	1.32899	0.000514406	0.0077703	BLCA
CRY2|1408	1156.34	581.636	1731.05	2.97617	1.57346	5.88507e-05	0.00128835	BLCA
CRYM|1428	225.746	43.9233	407.569	9.27911	3.21399	2.48475e-08	2.20783e-06	BLCA
CSAG2|728461	31.3677	59.1664	3.56899	0.0603212	-4.05119	0.000582226	0.00858991	BLCA
CSDC2|27254	224.075	72.3502	375.801	5.19419	2.3769	0.00163193	0.0196241	BLCA
CSF1|1435	603.657	375.926	831.387	2.21157	1.14507	0.00389242	0.0386624	BLCA
CSF3|1440	954.381	35.806	1872.96	52.3084	5.70897	0.000453211	0.00701869	BLCA
CSGALNACT1|55790	588.069	163.965	1012.17	6.17312	2.626	1.1934e-10	3.12117e-08	BLCA
CSPG4|1464	2276.21	568.142	3984.27	7.0128	2.80999	7.54553e-05	0.00157629	BLCA
CSRNP1|64651	3326.57	697.791	5955.35	8.53457	3.09332	6.08013e-08	4.59213e-06	BLCA
CSRP1|1465	32559	4064.56	61053.5	15.021	3.9089	8.29004e-06	0.000254362	BLCA
CST1|1469	126.541	248.228	4.85376	0.0195537	-5.67642	2.23474e-07	1.32981e-05	BLCA
CST2|1470	11.5409	22.8103	0.271478	0.0119015	-6.39271	0.00037475	0.00600241	BLCA
CST4|1472	3.4966	6.83588	0.157317	0.0230135	-5.44138	0.00401793	0.0397082	BLCA
CST6|1474	274.66	499.288	50.031	0.100205	-3.31898	1.05658e-05	0.0003106	BLCA
CTGF|1490	15069.8	3590.82	26548.8	7.39352	2.88626	0.00461982	0.0443399	BLCA
CTHRC1|115908	835.336	1251.42	419.249	0.335018	-1.57769	0.000200303	0.00359211	BLCA
CTNNAL1|8727	600.191	345.551	854.832	2.47382	1.30674	0.00144041	0.0178682	BLCA
CTSC|1075	4166.67	5970.25	2363.1	0.395813	-1.33711	0.00110425	0.0143414	BLCA
CTSF|8722	1370.52	747.45	1993.58	2.66718	1.41532	0.000287468	0.00482892	BLCA
CTSG|1511	211.992	21.1821	402.801	19.0161	4.24915	5.60767e-08	4.30147e-06	BLCA
CUTC|51076	363.543	219.266	507.82	2.316	1.21164	0.00264831	0.0288115	BLCA
CX3CL1|6376	1623.49	675.417	2571.56	3.80737	1.9288	6.37505e-07	3.16929e-05	BLCA
CXCL12|6387	1879.44	575.434	3183.44	5.53225	2.46787	4.89987e-09	6.24797e-07	BLCA
CXCL14|9547	1228.85	664.274	1793.43	2.69984	1.43287	0.000246116	0.00423946	BLCA
CXCL2|2920	477.397	84.1123	870.681	10.3514	3.37176	0.000125645	0.00241574	BLCA
CXCR4|7852	1556.15	705.764	2406.53	3.40982	1.7697	0.000260112	0.00444546	BLCA
CXorf30|645090	6.47363	12.0034	0.943831	0.07863	-3.66878	0.00276324	0.0297324	BLCA
CXorf36|79742	404.47	202.077	606.863	3.00312	1.58646	8.69212e-05	0.00177985	BLCA
CYBRD1|79901	3194.63	1089.62	5299.64	4.86373	2.28206	1.11355e-08	1.12716e-06	BLCA
CYGB|114757	1086.76	386.246	1787.27	4.62729	2.21017	2.16417e-07	1.29567e-05	BLCA
CYP19A1|1588	30.4111	8.52387	52.2983	6.13551	2.61718	0.00122828	0.0157132	BLCA
CYP21A2|1589	101.512	13.2887	189.735	14.2779	3.83571	5.18019e-14	4.23847e-11	BLCA
CYP27A1|1593	627.208	387.023	867.394	2.2412	1.16427	0.00232725	0.0259513	BLCA
CYP27B1|1594	49.1129	80.9876	17.2383	0.212851	-2.23209	0.00213232	0.0242598	BLCA
CYP2U1|113612	228.517	132.898	324.136	2.43898	1.28628	0.00253303	0.0277573	BLCA
CYP39A1|51302	71.2321	32.5891	109.875	3.37153	1.7534	0.000378492	0.00605249	BLCA
CYR61|3491	16008.2	3401.09	28615.3	8.41356	3.07272	6.07408e-06	0.000200803	BLCA
CYS1|192668	119.598	53.9146	185.281	3.43657	1.78097	8.18159e-05	0.00169118	BLCA
CYTL1|54360	84.5162	26.5939	142.438	5.35606	2.42117	2.51782e-06	9.93223e-05	BLCA
CYYR1|116159	320.712	154.716	486.709	3.14583	1.65344	5.2123e-05	0.00116576	BLCA
DAAM2|23500	493.835	132.03	855.641	6.48066	2.69614	6.74215e-05	0.00143908	BLCA
DACT1|51339	314.375	190.437	438.313	2.30161	1.20265	0.00379389	0.0378931	BLCA
DACT3|147906	742.479	114.091	1370.87	12.0155	3.58683	1.25763e-06	5.51252e-05	BLCA
DARC|2532	1690.03	226.301	3153.76	13.9361	3.80076	2.60997e-05	0.000653725	BLCA
DARS2|55157	627.64	943.191	312.09	0.330887	-1.59559	6.63033e-05	0.0014183	BLCA
DBF4|10926	230.512	330.396	130.628	0.395367	-1.33873	0.00119191	0.0153378	BLCA
DBNDD1|79007	409.207	642.231	176.183	0.274329	-1.86602	0.00114592	0.0147888	BLCA
DBNDD2|55861	1025.07	479.931	1570.21	3.27175	1.71006	6.87572e-05	0.00145966	BLCA
DCAF12L1|139170	5.19491	0.0486551	10.3412	212.54	7.73159	0.000209749	0.00373083	BLCA
DCAF12L2|340578	10.2564	2.21368	18.2992	8.26641	3.04726	0.00170907	0.020395	BLCA
DCBLD1|285761	351.228	491.59	210.866	0.428947	-1.22113	0.00323326	0.0336052	BLCA
DCHS1|8642	1386.86	634.268	2139.45	3.3731	1.75408	0.000971989	0.01296	BLCA
DCHS2|54798	48.0003	10.5379	85.4628	8.11003	3.01971	0.0031875	0.0332234	BLCA
DCLK1|9201	246.295	71.6547	420.936	5.8745	2.55447	4.21432e-06	0.000150193	BLCA
DCLRE1B|64858	265.942	377.372	154.512	0.409443	-1.28827	0.00160918	0.0194818	BLCA
DCN|1634	20719.8	5963.51	35476.1	5.94886	2.57261	2.43029e-10	5.89179e-08	BLCA
DCUN1D3|123879	381.929	184.67	579.188	3.13634	1.64908	0.0026554	0.0288727	BLCA
DDR2|4921	352.207	100.644	603.771	5.99909	2.58474	9.98216e-05	0.00200634	BLCA
DDX11|1663	586.053	812.882	359.225	0.441915	-1.17816	0.00295297	0.031277	BLCA
DDX12|440081	116.841	178.403	55.2799	0.309861	-1.69031	0.000203584	0.00363765	BLCA
DDX39|10212	1386.18	1875.78	896.568	0.47797	-1.06501	0.00503007	0.047304	BLCA
DENND2A|27147	417.627	129.972	705.283	5.42643	2.44	1.08982e-08	1.11433e-06	BLCA
DENND5A|23258	1551.92	868.18	2235.66	2.57511	1.36463	0.000566286	0.00838625	BLCA
DENND5B|160518	190.117	105.056	275.178	2.61934	1.3892	0.00162974	0.0196098	BLCA
DEPDC1B|55789	165.823	277.757	53.8876	0.194009	-2.3658	1.26292e-07	8.28583e-06	BLCA
DEPDC1|55635	266.369	430.243	102.496	0.238228	-2.06959	6.50025e-06	0.000210984	BLCA
DES|1674	97498.6	3131.45	191866	61.2705	5.93712	2.91425e-07	1.61658e-05	BLCA
DGCR5|26220	18.89	34.8267	2.95322	0.0847976	-3.55983	0.00435006	0.0422797	BLCA
DGKG|1608	218.932	64.3306	373.532	5.80645	2.53766	0.00216776	0.0245351	BLCA
DHCR7|1717	1350.05	2074.27	625.825	0.301709	-1.72877	1.15245e-05	0.000332803	BLCA
DHRS9|10170	394.631	702.214	87.0468	0.12396	-3.01205	0.00470061	0.044874	BLCA
DIO3|1735	44.75	14.2333	75.2666	5.28806	2.40274	1.92559e-05	0.000508238	BLCA
DIP2C|22982	968.564	501.301	1435.83	2.8642	1.51813	0.000741009	0.0104235	BLCA
DIRC3|729582	19.8161	6.06522	33.567	5.53434	2.46841	0.00101418	0.0134111	BLCA
DISP1|84976	280.572	113.953	447.192	3.92436	1.97246	2.39768e-05	0.000606744	BLCA
DIXDC1|85458	1146.12	208.535	2083.71	9.99211	3.32079	1.16595e-06	5.26337e-05	BLCA
DKK2|27123	42.2812	73.8728	10.6896	0.144703	-2.78883	1.37495e-06	5.92101e-05	BLCA
DKK3|27122	1510.18	955.374	2064.98	2.16144	1.11199	0.00264013	0.0287385	BLCA
DLC1|10395	952.94	496.988	1408.89	2.83486	1.50328	0.000117116	0.00227703	BLCA
DLG2|1740	83.5343	19.4671	147.602	7.58212	2.9226	1.44934e-08	1.40895e-06	BLCA
DLGAP5|9787	414.723	698.338	131.108	0.187742	-2.41318	5.46778e-09	6.62783e-07	BLCA
DLX6|1750	35.2664	61.3061	9.22659	0.1505	-2.73216	8.24434e-06	0.000253356	BLCA
DMBX1|127343	94.7364	174.366	15.1067	0.0866377	-3.52886	0.000221587	0.00389902	BLCA
DMD|1756	1689.26	203.325	3175.2	15.6163	3.96498	1.36212e-05	0.000378867	BLCA
DMGDH|29958	29.6618	3.68573	55.6378	15.0954	3.91604	9.92785e-09	1.04813e-06	BLCA
DMPK|1760	2864.67	839.274	4890.06	5.82653	2.54264	0.000247017	0.00424752	BLCA
DMRT2|10655	34.4441	65.5537	3.3346	0.0508683	-4.29709	0.0020481	0.0234592	BLCA
DMRTA2|63950	26.133	47.3836	4.88254	0.103043	-3.27868	0.00215703	0.0244277	BLCA
DNA2|1763	120.046	187.335	52.7574	0.281621	-1.82817	6.3696e-05	0.00137602	BLCA
DNAH14|127602	70.739	111.237	30.2411	0.271862	-1.87905	0.000139603	0.00264709	BLCA
DNAJB5|25822	1078.5	268.489	1888.51	7.03384	2.81431	9.11056e-05	0.00185554	BLCA
DNAJC18|202052	175.565	102.92	248.211	2.41169	1.27005	0.00381869	0.0380809	BLCA
DNASE1L3|1776	98.9496	20.8118	177.087	8.50899	3.08899	0.000543881	0.00811564	BLCA
DNMT1|1786	1604.64	2239.92	969.361	0.432767	-1.20834	0.00146425	0.0180273	BLCA
DNMT3A|1788	662.007	921.909	402.105	0.436166	-1.19705	0.0017933	0.0211883	BLCA
DNMT3B|1789	195.125	312.511	77.7392	0.248757	-2.00719	4.93626e-06	0.000169464	BLCA
DOCK11|139818	434.817	240.627	629.006	2.61402	1.38627	0.00402429	0.039751	BLCA
DOK6|220164	284.353	22.7605	545.946	23.9865	4.58415	4.32715e-06	0.000152996	BLCA
DONSON|29980	341.335	517.02	165.649	0.320392	-1.64209	4.67535e-05	0.0010738	BLCA
DPP3|10072	1418.12	1998.71	837.536	0.419038	-1.25485	0.00108708	0.0141465	BLCA
DPT|1805	1427.26	203.077	2651.45	13.0564	3.70668	4.45359e-09	5.71602e-07	BLCA
DPY19L2|283417	51.5002	23.9955	79.005	3.29249	1.71918	0.00171933	0.0204869	BLCA
DPYSL2|1808	1960.84	1010.76	2910.91	2.87991	1.52602	0.000618122	0.00901788	BLCA
DSCAML1|57453	25.3583	5.75327	44.9634	7.81528	2.9663	4.26552e-05	0.000994798	BLCA
DSCC1|79075	164.821	252.766	76.8763	0.30414	-1.71719	0.0043694	0.0423504	BLCA
DSCR6|53820	75.2142	122.712	27.7163	0.225864	-2.14647	0.000298119	0.00498651	BLCA
DSTN|11034	17573.6	6784.62	28362.5	4.18042	2.06365	3.47534e-05	0.000835042	BLCA
DTL|51514	294.314	467.604	121.024	0.258818	-1.94999	1.93432e-06	7.97988e-05	BLCA
DTNA|1837	1164.49	114.995	2213.98	19.2529	4.267	1.09458e-05	0.000319379	BLCA
DTX3L|151636	1808.34	2454.04	1162.65	0.47377	-1.07774	0.00469705	0.0448661	BLCA
DUSP1|1843	21805.5	4715.24	38895.7	8.24894	3.04421	1.26195e-12	6.19521e-10	BLCA
DUSP3|1845	2675.1	1410.8	3939.4	2.79233	1.48147	0.001499	0.018363	BLCA
DUSP4|1846	1083.9	427.133	1740.67	4.07523	2.02688	0.000982557	0.0130544	BLCA
DUSP5P|574029	18.6554	35.1359	2.17495	0.061901	-4.01389	3.16887e-06	0.000118078	BLCA
DUSP5|1847	4790.73	1297.54	8283.92	6.38431	2.67453	5.16194e-05	0.00115714	BLCA
DUSP8|1850	321.382	136.045	506.719	3.72463	1.8971	0.00415946	0.0407784	BLCA
DYNC1I1|1780	407.633	103.494	711.771	6.87742	2.78187	0.000778392	0.0108637	BLCA
DYRK3|8444	152.156	88.9589	215.354	2.42082	1.2755	0.00359398	0.036304	BLCA
DYSF|8291	1158.77	451.671	1865.87	4.13103	2.0465	0.000510549	0.00773584	BLCA
E2F1|1869	342.933	469.38	216.486	0.461216	-1.11649	0.00523863	0.0486848	BLCA
E2F2|1870	159.751	232.19	87.3112	0.376033	-1.41107	0.001115	0.0144714	BLCA
E2F7|144455	162.792	277.72	47.8635	0.172344	-2.53664	1.83739e-08	1.70193e-06	BLCA
E2F8|79733	195.672	277.372	113.971	0.410897	-1.28315	0.00435722	0.0422831	BLCA
EBF1|1879	341.482	83.6532	599.311	7.16423	2.84081	5.03437e-09	6.37805e-07	BLCA
EBF2|64641	14.5502	3.56475	25.5356	7.16338	2.84064	0.000711077	0.0100889	BLCA
EBF3|253738	82.58	38.7679	126.392	3.26023	1.70497	0.000628391	0.00913376	BLCA
ECE2|9718	243.009	377.332	108.685	0.288035	-1.79568	1.71048e-05	0.00046023	BLCA
ECM2|1842	201.881	107.656	296.105	2.75048	1.45969	0.000559165	0.00829956	BLCA
ECSCR|641700	106.341	41.3086	171.374	4.14863	2.05264	3.28116e-05	0.000796239	BLCA
ECT2|1894	778.487	1243.97	313.005	0.251618	-1.99069	6.08154e-07	3.07001e-05	BLCA
EDNRA|1909	623.799	249.694	997.904	3.9965	1.99874	3.06314e-06	0.00011522	BLCA
EDNRB|1910	568.012	157.766	978.259	6.20071	2.63243	4.64864e-08	3.7566e-06	BLCA
EEF1A2|1917	794.006	1337.04	250.967	0.187703	-2.41348	0.00357899	0.0361898	BLCA
EEPD1|80820	279.118	169.287	388.95	2.29759	1.20012	0.00314432	0.0328908	BLCA
EFEMP1|2202	2205.37	728.056	3682.69	5.05824	2.33864	1.14339e-06	5.1854e-05	BLCA
EFHA2|286097	107.033	21.6186	192.448	8.90197	3.15413	2.20697e-07	1.31727e-05	BLCA
EFNA4|1945	288.95	405.59	172.311	0.424839	-1.23501	0.00280906	0.03011	BLCA
EGR1|1958	25133.3	6272.77	43993.8	7.01345	2.81012	0.000134751	0.00257153	BLCA
EGR2|1959	668.035	300.733	1035.34	3.44272	1.78355	0.00164154	0.0197035	BLCA
EGR3|1960	1457.65	347.286	2568.02	7.39454	2.88646	2.23426e-05	0.000575777	BLCA
EHD2|30846	3741.63	1801.94	5681.32	3.15289	1.65668	1.56603e-05	0.000427707	BLCA
EIF2AK1|27102	3456.61	4692.28	2220.94	0.473319	-1.07912	0.00440006	0.0425845	BLCA
EIF2AK2|5610	452.454	635.187	269.721	0.424632	-1.23571	0.00167282	0.0200439	BLCA
EIF4E3|317649	902.423	503.229	1301.62	2.58653	1.37102	0.000513262	0.00775898	BLCA
ELANE|1991	9.68264	0.976646	18.3886	18.8284	4.23484	5.72611e-05	0.00126058	BLCA
ELN|2006	2343.28	773.252	3913.32	5.06085	2.33938	0.000416945	0.00653957	BLCA
ELOVL3|83401	14.7623	25.8147	3.70984	0.14371	-2.79876	0.0042266	0.0412924	BLCA
ELTD1|64123	494.023	293.507	694.539	2.36634	1.24266	0.00171112	0.0204015	BLCA
EMCN|51705	370.442	132.213	608.67	4.6037	2.20279	1.09002e-07	7.51992e-06	BLCA
EME1|146956	64.9441	110.545	19.3433	0.174981	-2.51473	1.03928e-06	4.75719e-05	BLCA
EMILIN1|11117	4391.88	1590.19	7193.57	4.52371	2.17751	2.34197e-06	9.32844e-05	BLCA
EML1|2009	844.43	296.535	1392.33	4.69532	2.23122	0.000692615	0.00989976	BLCA
EMP3|2014	854.448	388.438	1320.46	3.39941	1.76529	6.13838e-06	0.00020197	BLCA
EMR2|30817	174.725	245.116	104.333	0.425646	-1.23227	0.0045451	0.0438155	BLCA
EN2|2020	17.9967	34.5513	1.44213	0.0417387	-4.58247	1.50474e-07	9.51381e-06	BLCA
ENO1|2023	30534.5	41421.5	19647.4	0.47433	-1.07604	0.00408093	0.0402094	BLCA
ENPP2|5168	754.444	326.812	1182.08	3.61699	1.85479	5.75277e-06	0.000192777	BLCA
ENPP6|133121	36.2254	5.17202	67.2788	13.0082	3.70135	8.07871e-09	8.76473e-07	BLCA
ENTPD1|953	1777	928.4	2625.59	2.82808	1.49982	0.00022577	0.00396198	BLCA
EPB41L2|2037	1167.58	599.188	1735.97	2.8972	1.53466	0.000108704	0.0021432	BLCA
EPCAM|4072	2343.55	3642.91	1044.19	0.286635	-1.80271	4.33421e-06	0.000152996	BLCA
EPHA3|2042	481.246	111.646	850.846	7.62091	2.92996	7.47467e-10	1.49776e-07	BLCA
EPHA4|2043	555.13	830.477	279.784	0.336895	-1.56963	0.000109178	0.00215037	BLCA
EPHA5|2044	9.83073	2.3655	17.296	7.31174	2.87022	0.00434144	0.0422325	BLCA
EPHA7|2045	503.751	123.515	883.988	7.15693	2.83934	6.48381e-05	0.00139608	BLCA
EPHB2|2048	527.383	806.049	248.716	0.308562	-1.69637	2.76985e-05	0.000687541	BLCA
EPHX2|2053	409.031	159.236	658.826	4.13742	2.04873	5.9426e-07	3.0076e-05	BLCA
EPM2A|7957	341.936	104.295	579.576	5.55707	2.47432	0.000548161	0.00816064	BLCA
EPPK1|83481	1062.53	516.454	1608.6	3.11471	1.6391	3.29338e-05	0.000797436	BLCA
EPR1|8475	467.282	726.106	208.458	0.287091	-1.80042	6.10286e-06	0.000201415	BLCA
EPSTI1|94240	418.33	646.154	190.506	0.29483	-1.76204	0.00343601	0.0350326	BLCA
EPT1|85465	1210	1677.9	742.097	0.442277	-1.17698	0.00227697	0.0255356	BLCA
EPYC|1833	15.137	29.6879	0.586092	0.0197418	-5.6626	0.000137538	0.00261962	BLCA
ERC1|23085	1832.13	1083.4	2580.86	2.3822	1.25229	0.00131818	0.0166678	BLCA
ERCC6L|54821	113.451	182.985	43.9167	0.240001	-2.05889	8.32559e-06	0.000255054	BLCA
ESCO2|157570	110.427	171.856	48.997	0.285104	-1.81044	7.70242e-05	0.00160395	BLCA
ESM1|11082	155.302	297.045	13.5594	0.0456476	-4.45332	9.8094e-08	6.83075e-06	BLCA
ESPNL|339768	27.2095	10.5264	43.8925	4.16976	2.05996	0.00149443	0.0183413	BLCA
ETS2|2114	9070.92	4418.16	13723.7	3.1062	1.63515	9.26521e-05	0.0018815	BLCA
ETV4|2118	367.603	603.617	131.588	0.218	-2.1976	2.5459e-06	9.99875e-05	BLCA
EVC|2121	531.7	286.183	777.216	2.7158	1.44138	0.000294798	0.00493516	BLCA
EXO1|9156	167.723	278.813	56.6327	0.203121	-2.29959	1.57352e-07	9.80926e-06	BLCA
EYA4|2070	80.3363	32.3936	128.279	3.96001	1.9855	0.000235052	0.0040847	BLCA
EZH1|2145	935.552	596.994	1274.11	2.13421	1.0937	0.00499796	0.0471171	BLCA
EZH2|2146	384.294	591.623	176.964	0.299117	-1.74122	1.26523e-05	0.000358519	BLCA
F10|2159	199.443	20.4191	378.467	18.535	4.21218	3.3407e-19	7.28905e-16	BLCA
F13A1|2162	1166.72	278.763	2054.69	7.37074	2.88181	6.7016e-05	0.00143198	BLCA
F8|2157	294.471	131.32	457.623	3.48481	1.80108	1.60405e-05	0.000435666	BLCA
FABP6|2172	118.294	176.002	60.5868	0.344239	-1.53852	0.000759637	0.0106474	BLCA
FADS1|3992	973.151	1363.71	582.595	0.427214	-1.22697	0.0022988	0.0257032	BLCA
FAIM2|23017	190.168	19.1514	361.185	18.8595	4.23722	9.59544e-19	1.88426e-15	BLCA
FAIM3|9214	254.617	92.7929	416.442	4.48787	2.16603	0.00102369	0.0135186	BLCA
FAM101A|144347	38.1876	64.3419	12.0333	0.187021	-2.41872	0.00414823	0.0407522	BLCA
FAM101B|359845	531.287	277.584	784.989	2.82793	1.49975	0.000187596	0.00341094	BLCA
FAM107A|11170	1000.6	156.371	1844.82	11.7977	3.56043	1.00314e-12	5.18384e-10	BLCA
FAM111B|374393	211.806	344.102	79.5106	0.231067	-2.11362	1.14832e-05	0.000332098	BLCA
FAM124A|220108	43.8936	16.4831	71.3041	4.3259	2.113	0.00021672	0.00383054	BLCA
FAM129A|116496	7369.51	818.7	13920.3	17.0029	4.08771	9.43402e-06	0.000283266	BLCA
FAM135B|51059	25.373	2.89662	47.8494	16.519	4.04606	0.000169973	0.00312525	BLCA
FAM13B|51306	998.294	490.407	1506.18	3.07129	1.61884	0.000227068	0.00397932	BLCA
FAM13C|220965	99.4521	56.4187	142.485	2.5255	1.33657	0.00503085	0.047304	BLCA
FAM149A|25854	240.427	88.1519	392.702	4.45483	2.15537	6.36917e-07	3.16929e-05	BLCA
FAM162B|221303	42.2149	18.5107	65.9192	3.56113	1.83234	0.00134131	0.0168733	BLCA
FAM171A2|284069	86.7922	155.345	18.2398	0.117415	-3.09031	6.22817e-05	0.00134992	BLCA
FAM176A|84141	40.0857	72.7839	7.38743	0.101498	-3.30047	5.48847e-08	4.2432e-06	BLCA
FAM180A|389558	56.2485	19.229	93.268	4.85038	2.2781	1.75992e-05	0.000470838	BLCA
FAM180B|399888	18.6994	0.698965	36.6999	52.5061	5.71441	2.27674e-09	3.28738e-07	BLCA
FAM189A2|9413	197.309	38.0628	356.556	9.36758	3.22768	1.40278e-06	6.0145e-05	BLCA
FAM190B|54462	1390.51	839.403	1941.61	2.31309	1.20982	0.00197524	0.0228029	BLCA
FAM19A2|338811	33.7392	10.5254	56.9531	5.41099	2.43589	9.03066e-05	0.00184149	BLCA
FAM26E|254228	116.004	61.891	170.117	2.74865	1.45872	0.00130632	0.0165391	BLCA
FAM43A|131583	500.201	226.917	773.485	3.40866	1.76921	2.06705e-05	0.000540488	BLCA
FAM46A|55603	1095	482.477	1707.51	3.53906	1.82337	1.88353e-05	0.000498477	BLCA
FAM46B|115572	891.831	64.4914	1719.17	26.6574	4.73646	1.22721e-07	8.11531e-06	BLCA
FAM46C|54855	580.296	262.043	898.549	3.42901	1.77779	0.0011257	0.0145717	BLCA
FAM50B|26240	167.02	94.5615	239.479	2.53252	1.34057	0.00241642	0.026703	BLCA
FAM54A|113115	113.877	194.064	33.6898	0.173602	-2.52615	5.07643e-05	0.00114188	BLCA
FAM64A|54478	167.783	273.392	62.1727	0.227412	-2.13662	7.11608e-07	3.45887e-05	BLCA
FAM65B|9750	150.532	70.0311	231.034	3.29901	1.72204	8.17833e-05	0.00169118	BLCA
FAM70A|55026	50.221	20.0986	80.3434	3.99746	1.99908	0.000188431	0.00341979	BLCA
FAM72A|729533	31.6703	54.3934	8.94709	0.164488	-2.60394	3.06421e-05	0.00075121	BLCA
FAM72B|653820	201.178	347.535	54.8217	0.157744	-2.66434	1.31324e-09	2.22312e-07	BLCA
FAM72D|728833	97.8263	171.904	23.7483	0.138149	-2.85571	4.28143e-09	5.56784e-07	BLCA
FANCA|2175	393.493	650.497	136.489	0.209823	-2.25276	4.6782e-08	3.76499e-06	BLCA
FANCB|2187	29.6828	49.0644	10.3013	0.209954	-2.25186	0.000340702	0.00556139	BLCA
FANCD2|2177	426.917	665.461	188.373	0.283071	-1.82076	7.96529e-06	0.000247529	BLCA
FANCG|2189	430.708	608.282	253.135	0.416148	-1.26483	0.00144467	0.0178985	BLCA
FANCI|55215	902.157	1385.3	419.011	0.302469	-1.72514	1.10853e-05	0.000322492	BLCA
FAP|2191	338.249	522.084	154.415	0.295765	-1.75747	0.00177754	0.0210402	BLCA
FASN|2194	5893.08	8503.29	3282.88	0.386072	-1.37306	0.000302809	0.00504886	BLCA
FAT3|120114	162.372	34.9717	289.772	8.2859	3.05066	0.000162171	0.00301213	BLCA
FAT4|79633	385.264	131.257	639.271	4.87039	2.28404	1.63319e-05	0.000442968	BLCA
FBLN1|2192	24548.3	12643.8	36452.8	2.88306	1.5276	3.78195e-05	0.000899107	BLCA
FBLN2|2199	4074.59	1418.83	6730.35	4.7436	2.24598	9.08941e-09	9.75348e-07	BLCA
FBLN5|10516	1489.43	437.396	2541.46	5.81042	2.53864	3.14341e-10	7.26202e-08	BLCA
FBLN7|129804	84.3591	46.157	122.561	2.65531	1.40888	0.0025589	0.0279939	BLCA
FBXL22|283807	253.811	30.791	476.831	15.4861	3.9529	2.21356e-05	0.00057119	BLCA
FBXL6|26233	442.307	630.228	254.385	0.403641	-1.30886	0.000953748	0.0128104	BLCA
FBXL7|23194	518.587	201.136	836.039	4.15659	2.0554	4.29932e-05	0.00100149	BLCA
FBXO30|84085	653.446	374.412	932.48	2.49052	1.31645	0.00146136	0.0180142	BLCA
FBXO31|79791	877.113	556.569	1197.66	2.15186	1.10558	0.00451758	0.0436075	BLCA
FBXO41|150726	298.819	449.726	147.912	0.328895	-1.6043	8.30227e-05	0.00171072	BLCA
FCER1A|2205	87.2644	34.1306	140.398	4.11356	2.04039	1.36607e-05	0.000379427	BLCA
FCER2|2208	59.1958	5.6752	112.716	19.8612	4.31188	0.00294593	0.0312361	BLCA
FCGR3A|2214	634.821	923.242	346.401	0.3752	-1.41427	0.00100637	0.0133258	BLCA
FCGRT|2217	2491.44	1481.88	3501	2.36255	1.24034	0.00103647	0.0136233	BLCA
FCHO1|23149	234.798	351.517	118.079	0.335914	-1.57384	0.00178993	0.0211612	BLCA
FCRL1|115350	13.6258	2.73448	24.5171	8.96589	3.16445	0.00121361	0.015566	BLCA
FEN1|2237	955.527	1407.16	503.892	0.358091	-1.4816	0.000120794	0.00233753	BLCA
FERMT2|10979	2698.32	528.795	4867.84	9.20554	3.2025	1.03141e-05	0.00030457	BLCA
FEZ1|9638	545.212	311.577	778.847	2.49969	1.32175	0.000901283	0.0122566	BLCA
FFAR3|2865	11.5325	3.14196	19.9231	6.34096	2.6647	0.00330051	0.0340937	BLCA
FGF10|2255	12.1824	0.967956	23.3969	24.1714	4.59523	3.22703e-06	0.000119791	BLCA
FGF2|2247	430.168	82.1676	778.168	9.4705	3.24344	2.54748e-07	1.467e-05	BLCA
FGF7|2252	710.185	215.636	1204.73	5.58689	2.48205	6.41465e-07	3.17073e-05	BLCA
FGF9|2254	54.4707	11.0981	97.8432	8.8162	3.14016	6.60903e-05	0.00141683	BLCA
FGL2|10875	2665.44	297.235	5033.64	16.9349	4.08192	5.39405e-09	6.61637e-07	BLCA
FHL1|2273	9736.09	519.351	18952.8	36.4933	5.18956	5.17952e-08	4.06841e-06	BLCA
FHL5|9457	50.1194	15.441	84.7978	5.49174	2.45726	9.73787e-05	0.00196327	BLCA
FIGF|2277	136.581	10.1827	262.979	25.8262	4.69076	1.17479e-08	1.17748e-06	BLCA
FIGNL1|63979	275.101	398.823	151.379	0.379563	-1.39759	0.000742446	0.0104288	BLCA
FILIP1L|11259	2636.84	597.596	4676.08	7.82482	2.96806	2.05118e-06	8.40896e-05	BLCA
FILIP1|27145	676.11	51.4616	1300.76	25.2763	4.65971	3.90103e-06	0.000141077	BLCA
FKBP5|2289	1968.45	744.594	3192.31	4.28732	2.10007	0.000692686	0.00989976	BLCA
FLI1|2313	307.688	182.772	432.604	2.3669	1.243	0.00190252	0.0221983	BLCA
FLJ42709|441094	133.886	76.7689	191.003	2.48802	1.315	0.00351289	0.0356315	BLCA
FLNA|2316	115666	13512.5	217819	16.1199	4.01077	6.48174e-06	0.000210732	BLCA
FLNC|2318	19591.8	581.985	38601.5	66.3274	6.05153	6.71731e-07	3.29761e-05	BLCA
FLRT2|23768	328.603	190.801	466.406	2.44447	1.28952	0.00127662	0.0162154	BLCA
FLVCR1|28982	126.519	187.824	65.2139	0.347208	-1.52613	0.000596967	0.00877443	BLCA
FNBP1|23048	2997.62	851.612	5143.63	6.03988	2.59452	5.44053e-06	0.000183882	BLCA
FNDC1|84624	320.298	574.413	66.1826	0.115218	-3.11756	0.000303982	0.00506301	BLCA
FOLR2|2350	343.942	118.721	569.163	4.79413	2.26127	0.000102355	0.0020435	BLCA
FOSB|2354	20137.8	3462.69	36813	10.6313	3.41025	5.78377e-06	0.000193485	BLCA
FOSL1|8061	2107.55	663.251	3551.85	5.35521	2.42094	0.00103143	0.0135843	BLCA
FOS|2353	41851.5	12080	71623.1	5.92909	2.56781	2.95151e-08	2.59905e-06	BLCA
FOXD1|2297	60.906	105.629	16.1829	0.153205	-2.70646	0.00246495	0.0271173	BLCA
FOXF1|2294	1189.63	206.731	2172.53	10.509	3.39355	1.59275e-13	1.00893e-10	BLCA
FOXI2|399823	8.13276	1.19823	15.0673	12.5747	3.65245	0.00096695	0.0129289	BLCA
FOXL2|668	30.6764	56.0267	5.32621	0.0950655	-3.39493	1.45899e-06	6.21478e-05	BLCA
FOXM1|2305	1161.44	1923.96	398.924	0.207345	-2.2699	1.40107e-07	9.0206e-06	BLCA
FOXN3|1112	2725.06	1452.91	3997.2	2.75118	1.46005	0.000183741	0.00334704	BLCA
FOXP2|93986	172.118	36.5202	307.716	8.42592	3.07483	6.85537e-05	0.00145692	BLCA
FREM1|158326	141.123	53.3654	228.881	4.28894	2.10062	2.73554e-06	0.000106162	BLCA
FRMD5|84978	17.6086	29.2947	5.92237	0.202165	-2.3064	0.00210406	0.02398	BLCA
FRY|10129	1368.25	700.586	2035.92	2.90602	1.53905	6.21376e-05	0.00134828	BLCA
FSCN1|6624	4438.55	6260.26	2616.83	0.418007	-1.2584	0.000962043	0.0128777	BLCA
FXYD1|5348	198.926	16.1669	381.685	23.6091	4.56127	1.97265e-21	6.45616e-18	BLCA
FXYD6|53826	2854.07	442.276	5265.86	11.9063	3.57365	8.11218e-07	3.88534e-05	BLCA
FYCO1|79443	2630.93	1032.27	4229.59	4.09736	2.0347	0.000143654	0.00270982	BLCA
FYN|2534	1053.72	535.336	1572.1	2.93666	1.55418	0.000112448	0.00220153	BLCA
FZD2|2535	164.982	267.168	62.7967	0.235046	-2.08898	2.49068e-06	9.86078e-05	BLCA
FZD4|8322	610.431	378.355	842.506	2.22676	1.15495	0.00352268	0.0356775	BLCA
FZD7|8324	1272.19	468.736	2075.65	4.42819	2.14672	6.60525e-08	4.85795e-06	BLCA
GABARAPL1|23710	1886.95	1190.73	2583.17	2.1694	1.1173	0.00373077	0.0374354	BLCA
GAGE12D|100132399	143.132	286.263	0	0	#NAME?	0.000102592	0.00204528	BLCA
GAGE12J|729396	29.1808	58.2046	0.157048	0.0026982	-8.53379	0.000714104	0.0101102	BLCA
GAGE1|2543	67.5929	135.186	0	0	#NAME?	0.000201273	0.00360621	BLCA
GAGE2B|645037	203.238	406.477	0	0	#NAME?	4.79681e-06	0.000164965	BLCA
GAGE2D|729408	325.089	649.376	0.8018	0.00123472	-9.6616	0.000228782	0.00399655	BLCA
GAGE4|2576	92.9849	185.866	0.103594	0.000557359	-10.8091	4.66184e-05	0.00107321	BLCA
GALNT14|79623	294.842	442.55	147.134	0.332467	-1.58872	0.00248521	0.0272943	BLCA
GALNT6|11226	394.431	659.576	129.286	0.196013	-2.35098	0.000488747	0.0074515	BLCA
GALNTL1|57452	105.918	42.3867	169.45	3.99773	1.99918	0.00176308	0.0208837	BLCA
GARNL3|84253	189.832	67.0307	312.634	4.66405	2.22158	4.36674e-07	2.34931e-05	BLCA
GAS6|2621	3384.98	1176.57	5593.4	4.75399	2.24914	1.05896e-08	1.10025e-06	BLCA
GAS7|8522	1104.97	355.53	1854.4	5.21588	2.38291	9.33257e-07	4.34274e-05	BLCA
GATA5|140628	193.383	13.9403	372.826	26.7444	4.74117	1.33935e-07	8.6516e-06	BLCA
GATA6|2627	532.943	123.859	942.027	7.60562	2.92707	3.20022e-08	2.75345e-06	BLCA
GCOM1|145781	1963.58	518.258	3408.89	6.5776	2.71756	1.56124e-05	0.000426993	BLCA
GDF10|2662	25.9549	2.34629	49.5635	21.1242	4.40082	2.06163e-09	3.13831e-07	BLCA
GEFT|115557	1162.21	437.401	1887.03	4.31419	2.10909	0.000179447	0.00328096	BLCA
GEMIN8P4|492303	32.759	49.7202	15.7979	0.317736	-1.6541	0.00464501	0.0445381	BLCA
GEM|2669	1788.07	386.83	3189.3	8.24472	3.04347	4.33926e-06	0.000152996	BLCA
GEN1|348654	290.943	413.685	168.201	0.406592	-1.29835	0.00139163	0.0173949	BLCA
GFRA1|2674	365.753	143.899	587.607	4.08348	2.0298	6.21069e-06	0.000203605	BLCA
GFRA2|2675	67.1072	24.9009	109.313	4.38993	2.1342	3.52006e-05	0.000843999	BLCA
GFRA3|2676	101.466	41.519	161.413	3.88769	1.95891	6.11708e-05	0.00133024	BLCA
GGT3P|2679	41.7198	75.8785	7.56123	0.0996492	-3.327	0.00411362	0.0404908	BLCA
GGTA1|2681	139.954	47.4505	232.458	4.89895	2.29247	4.02115e-07	2.1753e-05	BLCA
GHR|2690	175.907	62.9634	288.851	4.58761	2.19774	6.34396e-07	3.16929e-05	BLCA
GIMAP1|170575	105.562	55.2769	155.847	2.81938	1.49538	0.000892026	0.012163	BLCA
GIMAP4|55303	419.101	259.704	578.498	2.22753	1.15545	0.00314858	0.0328908	BLCA
GIMAP5|55340	422.664	183.42	661.908	3.60871	1.85148	4.05755e-06	0.000145931	BLCA
GIMAP7|168537	185.459	103.474	267.444	2.58465	1.36997	0.00106712	0.0139514	BLCA
GINS1|9837	387.057	634.839	139.275	0.219386	-2.18845	1.11827e-07	7.62423e-06	BLCA
GINS2|51659	331.253	501.537	160.969	0.320952	-1.63957	6.29573e-05	0.00136306	BLCA
GJA4|2701	293.637	181.308	405.966	2.23909	1.16291	0.00422218	0.0412889	BLCA
GJB7|375519	45.3521	78.8491	11.8551	0.150352	-2.73359	2.47927e-06	9.83545e-05	BLCA
GJC2|57165	70.0116	19.1294	120.894	6.3198	2.65988	2.46859e-07	1.42996e-05	BLCA
GLCCI1|113263	457.487	677.207	237.767	0.3511	-1.51005	0.00127521	0.0162112	BLCA
GLI1|2735	66.0402	33.5008	98.5796	2.9426	1.55709	0.00135003	0.0169614	BLCA
GLIPR2|152007	742.738	374.019	1111.46	2.97166	1.57127	7.40294e-05	0.00154815	BLCA
GLP2R|9340	94.0106	0.773983	187.247	241.927	7.91843	2.90691e-09	4.04844e-07	BLCA
GLT25D2|23127	84.7714	25.8796	143.663	5.55121	2.4728	6.39846e-07	3.17073e-05	BLCA
GLT8D2|83468	296.715	187.628	405.802	2.1628	1.1129	0.00512087	0.0479307	BLCA
GNAL|2774	319.295	61.6486	576.941	9.35853	3.22628	2.61382e-06	0.000102135	BLCA
GNAO1|2775	513.298	111.556	915.041	8.20253	3.03607	0.000472098	0.00724565	BLCA
GNG11|2791	845.809	307.82	1383.8	4.49547	2.16847	6.94999e-08	5.07349e-06	BLCA
GNG7|2788	305.056	80.4339	529.678	6.58525	2.71924	3.84584e-10	8.29898e-08	BLCA
GPBAR1|151306	75.1903	16.7814	133.599	7.96116	2.99298	4.47424e-07	2.40056e-05	BLCA
GPC2|221914	66.9111	121.088	12.7339	0.105162	-3.24932	0.00235918	0.026218	BLCA
GPC6|10082	519.096	262.106	776.086	2.96096	1.56607	0.000313135	0.00519783	BLCA
GPCPD1|56261	919.755	573.435	1266.08	2.20788	1.14266	0.00340138	0.0347699	BLCA
GPER|2852	90.9856	25.6648	156.306	6.09031	2.60651	2.22882e-06	8.95038e-05	BLCA
GPIHBP1|338328	121.959	18.7654	225.152	11.9983	3.58476	3.79691e-10	8.28444e-08	BLCA
GPR109A|338442	586.148	815.036	357.261	0.438338	-1.18988	0.00295519	0.0312836	BLCA
GPR112|139378	4.39159	0.0980727	8.68512	88.5579	6.46855	0.000342272	0.00558238	BLCA
GPR124|25960	2551.83	783.264	4320.39	5.51588	2.46359	3.87262e-08	3.22232e-06	BLCA
GPR133|283383	794.697	122.509	1466.88	11.9737	3.5818	4.09861e-06	0.000146602	BLCA
GPR146|115330	105.516	51.2178	159.814	3.12029	1.64168	0.000306554	0.00510153	BLCA
GPR158|57512	49.7592	88.4878	11.0306	0.124656	-3.00397	0.00406633	0.0400856	BLCA
GPR15|2838	20.6603	6.29303	35.0275	5.56608	2.47666	0.00303463	0.0319523	BLCA
GPR171|29909	37.8825	18.9486	56.8164	2.99845	1.58422	0.00435628	0.0422831	BLCA
GPR172A|79581	1519.11	2100.23	937.994	0.446616	-1.16289	0.00246312	0.0271122	BLCA
GPR17|2840	11.5393	2.03993	21.0387	10.3134	3.36645	0.000327175	0.00538987	BLCA
GPR183|1880	384.12	172.095	596.145	3.46405	1.79246	9.03808e-06	0.000274314	BLCA
GPR19|2842	16.6429	26.9828	6.30302	0.233594	-2.09792	0.0051049	0.047832	BLCA
GPR55|9290	17.23	6.63842	27.8217	4.19101	2.0673	0.00481705	0.0457189	BLCA
GPR81|27198	140.71	220.79	60.629	0.2746	-1.8646	0.00107221	0.0139993	BLCA
GPRASP1|9737	560.521	129.807	991.235	7.63623	2.93286	1.23618e-06	5.46245e-05	BLCA
GPX3|2878	3594.14	1031.5	6156.79	5.96876	2.57743	9.31683e-09	9.94318e-07	BLCA
GRAP2|9402	38.6525	19.272	58.0331	3.01127	1.59037	0.00415399	0.0407655	BLCA
GRASP|160622	355.718	120.885	590.552	4.88524	2.28843	9.64616e-05	0.0019528	BLCA
GRB7|2886	1018.12	1410.64	625.601	0.443486	-1.17304	0.00332068	0.0342012	BLCA
GREB1L|80000	9.59014	18.1257	1.0546	0.0581826	-4.10327	0.00038713	0.00616314	BLCA
GREM1|26585	1180.73	1825.43	536.018	0.293638	-1.76789	0.00145776	0.0179812	BLCA
GREM2|64388	164.89	26.539	303.242	11.4263	3.51428	5.10766e-14	4.23847e-11	BLCA
GRHL2|79977	1538.95	2152.58	925.329	0.42987	-1.21803	0.00196408	0.0227008	BLCA
GRIA1|2890	4.01296	0.285925	7.73999	27.07	4.75862	0.0047189	0.044983	BLCA
GRIK3|2899	55.7444	15.236	96.2529	6.31748	2.65935	2.06314e-06	8.44039e-05	BLCA
GRIN2D|2906	166.196	290.285	42.1059	0.14505	-2.78538	0.00365768	0.0367771	BLCA
GRK5|2869	434.571	213.345	655.796	3.07387	1.62006	5.47223e-05	0.00121285	BLCA
GRM4|2914	12.1123	22.7059	1.51868	0.0668847	-3.90218	0.000392021	0.00620315	BLCA
GRRP1|79927	67.44	18.5809	116.299	6.25908	2.64595	4.68699e-06	0.000162325	BLCA
GSG2|83903	62.9596	100.486	25.4331	0.2531	-1.98222	0.000100858	0.00202096	BLCA
GSN|2934	25802.1	6946.09	44658.1	6.42923	2.68465	3.98415e-10	8.50399e-08	BLCA
GSTM5|2949	284.679	28.1281	541.231	19.2417	4.26616	1.42413e-20	3.49571e-17	BLCA
GTF2A1L|11036	27.2923	7.00572	47.5788	6.79143	2.76372	5.36647e-05	0.00119075	BLCA
GTF2IRD2B|389524	137.474	78.2757	196.672	2.51255	1.32916	0.00308988	0.0324124	BLCA
GTF2IRD2P1|401375	221.164	122.13	320.198	2.62178	1.39055	0.00112431	0.0145633	BLCA
GTSE1|51512	239.401	404.729	74.072	0.183016	-2.44996	9.52271e-09	1.0108e-06	BLCA
GUCA1C|9626	31.68	0.0486551	63.3113	1301.23	10.3457	0.000164279	0.00304597	BLCA
GULP1|51454	284.857	135.474	434.239	3.20533	1.68047	4.63317e-05	0.00106911	BLCA
GYG1|2992	1605.72	951.238	2260.19	2.37605	1.24857	0.00183077	0.0215782	BLCA
GYPC|2995	749.997	231.039	1268.96	5.4924	2.45744	1.39005e-09	2.28084e-07	BLCA
HAAO|23498	261.549	50.937	472.16	9.2695	3.21249	2.48454e-13	1.52465e-10	BLCA
HABP4|22927	487.687	242.781	732.593	3.01751	1.59336	0.000103428	0.00205986	BLCA
HAND1|9421	120.242	6.62481	233.859	35.3004	5.14161	7.8169e-05	0.00162434	BLCA
HAND2|9464	429.259	113.898	744.621	6.53763	2.70877	0.000197292	0.00354782	BLCA
HBEGF|1839	3012.64	633.643	5391.64	8.50896	3.08898	0.000278541	0.00471101	BLCA
HCN3|57657	129.195	189.271	69.1193	0.365188	-1.45329	0.000877672	0.0119936	BLCA
HDAC4|9759	658.778	208.633	1108.92	5.31518	2.41012	2.38168e-05	0.000603472	BLCA
HDAC5|10014	1608.96	1021.88	2196.04	2.14903	1.10368	0.00426083	0.0416061	BLCA
HDC|3067	80.0817	16.5237	143.64	8.69296	3.11985	2.16275e-06	8.72073e-05	BLCA
HECTD2|143279	288.6	131.561	445.639	3.38732	1.76014	0.000165678	0.00306349	BLCA
HELLS|3070	167.761	255.071	80.4518	0.31541	-1.6647	0.000140743	0.00266259	BLCA
HEPH|9843	828.632	383.133	1274.13	3.32556	1.7336	0.00215667	0.0244277	BLCA
HGF|3082	108.161	22.7665	193.556	8.50182	3.08777	0.000856262	0.0117666	BLCA
HHEX|3087	115.269	66.2982	164.24	2.47729	1.30876	0.00351202	0.0356315	BLCA
HHIP|64399	96.0797	22.9668	169.193	7.36682	2.88104	0.000659132	0.00948288	BLCA
HIC1|3090	280.622	116.286	444.957	3.8264	1.93599	3.03565e-06	0.000114857	BLCA
HIF3A|64344	387.629	56.598	718.659	12.6976	3.66649	9.60081e-07	4.43603e-05	BLCA
HIPK3|10114	1052.36	486.506	1618.21	3.32619	1.73387	0.00415056	0.0407522	BLCA
HIST1H2AE|3012	35.3028	63.4842	7.1214	0.112176	-3.15616	0.00290703	0.0308736	BLCA
HIST1H2BD|3017	181.597	272.334	90.8607	0.333637	-1.58365	0.000480607	0.00735594	BLCA
HIST1H2BH|8345	16.9938	30.3046	3.68299	0.121532	-3.04059	0.000111999	0.00219712	BLCA
HIST1H2BJ|8970	36.021	59.9418	12.1002	0.201866	-2.30853	8.45929e-05	0.00173761	BLCA
HIST1H3D|8351	16.7126	29.5756	3.84967	0.130164	-2.9416	0.0015184	0.0185543	BLCA
HIST2H2AA3|8337	405.129	616.171	194.086	0.314988	-1.66663	3.99509e-05	0.000938035	BLCA
HIST2H2BE|8349	434.713	625.428	243.997	0.390128	-1.35798	0.000548404	0.00816064	BLCA
HIST2H2BF|440689	49.7598	80.009	19.5107	0.243856	-2.0359	0.000142963	0.00270198	BLCA
HIST2H4A|8370	224.035	318.989	129.081	0.404658	-1.30523	0.00144199	0.0178765	BLCA
HIST3H2A|92815	54.8872	89.1486	20.6257	0.231363	-2.11177	6.93877e-05	0.00146512	BLCA
HJURP|55355	331.902	573.358	90.4458	0.157747	-2.66431	2.60088e-10	6.22847e-08	BLCA
HLF|3131	506.376	47.6904	965.062	20.236	4.33885	5.37216e-11	1.59838e-08	BLCA
HMGB3|3149	1584.98	2617.1	552.852	0.211246	-2.24301	3.95794e-06	0.000142871	BLCA
HMGCLL1|54511	18.5862	6.03714	31.1352	5.15727	2.36661	0.00230142	0.0257071	BLCA
HMMR|3161	282.424	463.254	101.594	0.219305	-2.18899	1.67102e-07	1.03188e-05	BLCA
HN1|51155	3233.98	4559.85	1908.1	0.418457	-1.25685	0.00100189	0.0132754	BLCA
HOOK1|51361	423.25	606.263	240.237	0.396259	-1.33549	0.000872866	0.0119363	BLCA
HOXA13|3209	242.924	144.282	341.566	2.36735	1.24327	0.00297188	0.0314405	BLCA
HOXC11|3227	25.494	42.9586	8.02941	0.186911	-2.41958	0.0039174	0.0388319	BLCA
HOXC13|3229	46.2519	77.4087	15.0951	0.195005	-2.35842	0.00138289	0.0173409	BLCA
HOXC4|3221	39.5787	64.5226	14.6347	0.226816	-2.14041	0.00074055	0.0104235	BLCA
HOXC6|3223	54.6698	99.8806	9.45893	0.0947023	-3.40046	3.10173e-08	2.70705e-06	BLCA
HOXC8|3224	17.641	31.8207	3.46125	0.108774	-3.2006	2.84754e-05	0.00070336	BLCA
HOXC9|3225	32.2807	58.5946	5.96676	0.101831	-3.29575	1.08731e-05	0.000318204	BLCA
HPD|3242	38.5463	2.29142	74.8011	32.6439	5.02874	5.84019e-09	6.8673e-07	BLCA
HPGDS|27306	49.2209	15.4722	82.9696	5.36249	2.4229	9.67378e-06	0.000289579	BLCA
HPSE2|60495	163.475	9.87592	317.074	32.1057	5.00476	6.47646e-09	7.45719e-07	BLCA
HRASLS5|117245	57.5393	18.0597	97.0188	5.3721	2.42549	0.000368823	0.00593168	BLCA
HRCT1|646962	29.3827	11.5034	47.262	4.10851	2.03862	0.00123328	0.0157668	BLCA
HRC|3270	33.853	10.2596	57.4464	5.59929	2.48524	4.38706e-05	0.00101951	BLCA
HRNBP3|146713	658.016	25.8756	1290.16	49.8599	5.63981	1.17526e-08	1.17748e-06	BLCA
HS3ST1|9957	1277.54	463.469	2091.61	4.51296	2.17407	0.00236354	0.0262368	BLCA
HS6ST2|90161	326.562	469.704	183.419	0.3905	-1.35661	0.000821078	0.0113947	BLCA
HSD17B1|3292	129.345	196.215	62.4749	0.3184	-1.65109	0.00268411	0.0291204	BLCA
HSD17B6|8630	382.952	84.0836	681.82	8.10883	3.01949	4.75588e-07	2.50881e-05	BLCA
HSF2BP|11077	31.052	51.3547	10.7494	0.209317	-2.25624	0.000383225	0.00611272	BLCA
HSPA12A|259217	248.245	102.175	394.314	3.85921	1.94831	2.78872e-05	0.00069057	BLCA
HSPA12B|116835	196.262	115.645	276.878	2.3942	1.25955	0.00342554	0.0349601	BLCA
HSPA2|3306	1243.46	489.11	1997.8	4.08457	2.03018	0.00028355	0.00477945	BLCA
HSPB2|3316	157.06	40.3705	273.749	6.78092	2.76148	1.01957e-09	1.90678e-07	BLCA
HSPB3|8988	16.4985	4.1308	28.8662	6.98805	2.80489	0.00232706	0.0259513	BLCA
HSPB6|126393	9149.54	315.484	17983.6	57.0032	5.83297	8.99927e-11	2.45443e-08	BLCA
HSPB7|27129	1611.7	112.729	3110.66	27.5942	4.7863	7.16933e-06	0.00022929	BLCA
HSPB8|26353	6922.94	1919.44	11926.4	6.21348	2.6354	2.28398e-05	0.000585515	BLCA
HSPG2|3339	13479.4	5612.11	21346.8	3.8037	1.9274	0.00379955	0.0379124	BLCA
HTR1B|3351	13.5124	3.49216	23.5326	6.73869	2.75247	0.00213808	0.0242831	BLCA
HTR2C|3358	30.9146	51.1747	10.6545	0.208198	-2.26397	0.000251225	0.00430857	BLCA
HYAL1|3373	104.896	48.5815	161.21	3.31835	1.73047	0.000328317	0.00540093	BLCA
ID2|3398	1528.52	835.067	2221.97	2.66082	1.41187	0.00026345	0.0044878	BLCA
ID4|3400	774.658	468.905	1080.41	2.30412	1.20421	0.00274345	0.0296495	BLCA
IER2|9592	6248.51	3950.71	8546.31	2.16323	1.11319	0.00414952	0.0407522	BLCA
IER3|8870	7514.24	2830.3	12198.2	4.30985	2.10764	0.00140495	0.0175168	BLCA
IER5L|389792	400.969	602.896	199.043	0.330145	-1.59883	7.27599e-05	0.00152485	BLCA
IFFO1|25900	231.386	104.6	358.173	3.42422	1.77578	2.2711e-05	0.000583738	BLCA
IFI27|3429	3795.21	6002.99	1587.43	0.26444	-1.91899	0.000253285	0.00433631	BLCA
IFI44|10561	630.063	892.942	367.183	0.411206	-1.28207	0.00113961	0.0147324	BLCA
IFI6|2537	2944.69	4868.91	1020.46	0.209586	-2.25438	0.000464568	0.00716069	BLCA
IFIT3|3437	641.823	905.55	378.097	0.417533	-1.26004	0.00201219	0.0230937	BLCA
IFITM2|10581	1949.88	1260.67	2639.1	2.09342	1.06586	0.0050853	0.0476886	BLCA
IGDCC4|57722	165.135	92.1862	238.085	2.58265	1.36885	0.00114743	0.0147946	BLCA
IGF2BP2|10644	387.821	665.322	110.321	0.165816	-2.59234	0.000849006	0.0116996	BLCA
IGF2BP3|10643	199.054	380.536	17.5725	0.0461782	-4.43664	2.15158e-06	8.69354e-05	BLCA
IGFBP6|3489	1115.5	381.95	1849.05	4.84109	2.27533	8.0262e-09	8.75614e-07	BLCA
IGFBP7|3490	6426.17	3604.98	9247.35	2.56516	1.35905	0.000437934	0.00681976	BLCA
IGFL2|147920	33.3355	65.7373	0.933723	0.0142039	-6.13757	5.18236e-09	6.48191e-07	BLCA
IGSF10|285313	352.71	95.0766	610.343	6.41948	2.68246	2.31527e-05	0.000591221	BLCA
IGSF21|84966	56.7191	17.2441	96.1942	5.5784	2.47985	0.000121767	0.00234912	BLCA
IGSF9B|22997	66.2464	6.81325	125.68	18.4463	4.20526	3.18542e-05	0.00077416	BLCA
IGSF9|57549	675.623	1090.43	260.817	0.239187	-2.06379	2.10868e-06	8.56003e-05	BLCA
IKZF1|10320	236.112	136.661	335.563	2.45545	1.29599	0.00475829	0.0452926	BLCA
IL10RA|3587	453.921	278.221	629.621	2.26303	1.17825	0.00260002	0.0283647	BLCA
IL11RA|3590	286.372	139.343	433.401	3.11031	1.63706	8.60155e-05	0.00176314	BLCA
IL16|3603	486.682	296.131	677.232	2.28693	1.19341	0.00186441	0.0218575	BLCA
IL17RD|54756	379.584	177.593	581.576	3.27477	1.7114	0.00325464	0.0337619	BLCA
IL33|90865	698.794	179.325	1218.26	6.7936	2.76418	2.5433e-11	8.61084e-09	BLCA
IL34|146433	132.203	39.6375	224.769	5.67062	2.50351	5.32174e-05	0.00118416	BLCA
IL6R|3570	196.512	91.7443	301.281	3.28392	1.71542	0.00196611	0.0227108	BLCA
IL6ST|3572	723.82	284.115	1163.52	4.09526	2.03395	0.000380447	0.00607385	BLCA
IL6|3569	1363.67	106.102	2621.24	24.7048	4.62672	0.000546656	0.00815086	BLCA
ILK|3611	4356.47	1853.43	6859.51	3.70098	1.88791	0.000122596	0.00236252	BLCA
IMPA2|3613	1204.62	659.811	1749.43	2.65141	1.40676	0.000540741	0.00808107	BLCA
INCENP|3619	546.092	785.215	306.969	0.390936	-1.355	0.000562725	0.0083461	BLCA
INHBA|3624	186.728	325.395	48.0618	0.147703	-2.75923	1.41382e-06	6.03547e-05	BLCA
INHBB|3625	327.651	174.308	480.993	2.75944	1.46438	0.000373897	0.00599365	BLCA
INMT|11185	266.021	92.6541	439.387	4.74223	2.24557	8.8915e-08	6.39569e-06	BLCA
INPP1|3628	825.03	501.454	1148.61	2.29055	1.19569	0.00207515	0.023733	BLCA
INPP4B|8821	397.439	549.889	244.99	0.445527	-1.16641	0.00447085	0.0431845	BLCA
INPP5A|3632	1142.79	558.249	1727.34	3.09421	1.62957	3.1354e-05	0.000764844	BLCA
INS-IGF2|723961	12.6329	23.6178	1.64798	0.0697771	-3.8411	0.00522896	0.048618	BLCA
IPW|3653	443.828	146.035	741.62	5.07836	2.34436	1.89713e-08	1.74084e-06	BLCA
IQGAP3|128239	532.438	876.302	188.574	0.215193	-2.2163	2.12538e-07	1.27633e-05	BLCA
IRAK3|11213	252.289	127.002	377.575	2.97299	1.57191	0.000124676	0.00240026	BLCA
IRF5|3663	620.559	936.502	304.615	0.325269	-1.62029	0.000106922	0.00211444	BLCA
ISL2|64843	24.992	39.349	10.6349	0.270272	-1.88752	0.00373837	0.0374925	BLCA
ISYNA1|51477	1647.48	2282.86	1012.09	0.443343	-1.1735	0.00222605	0.0250936	BLCA
ITGA1|3672	1365.25	522.61	2207.9	4.22476	2.07887	0.00435134	0.0422797	BLCA
ITGA5|3678	11335.7	2851.15	19820.3	6.95169	2.79736	0.00104901	0.0137605	BLCA
ITGA7|3679	1814.2	282.683	3345.73	11.8356	3.56507	1.12513e-05	0.000326838	BLCA
ITGA8|8516	302.251	33.4754	571.026	17.0581	4.09239	4.90284e-11	1.55286e-08	BLCA
ITGA9|3680	222.685	52.3704	393.001	7.50425	2.90771	7.33602e-05	0.00153579	BLCA
ITGB1BP2|26548	94.553	18.5357	170.57	9.20226	3.20199	5.15397e-05	0.00115667	BLCA
ITGB3|3690	338.48	98.2995	578.66	5.8867	2.55746	0.000765333	0.0107093	BLCA
ITIH5|80760	2737.16	322.714	5151.61	15.9634	3.9967	4.12254e-12	1.83987e-09	BLCA
ITK|3702	106.642	52.3424	160.941	3.07478	1.62048	0.00461768	0.0443399	BLCA
ITM2A|9452	602.881	117.686	1088.08	9.24555	3.20876	7.19429e-14	5.65097e-11	BLCA
ITM2C|81618	4769.54	2932.72	6606.35	2.25263	1.17161	0.00163687	0.0196715	BLCA
ITPK1|3705	1825.85	1126.4	2525.31	2.24193	1.16474	0.00262824	0.0286408	BLCA
ITPKB|3707	2054.23	689.899	3418.55	4.95515	2.30893	2.04469e-05	0.000536115	BLCA
ITPKC|80271	2675.85	1594.55	3757.15	2.35625	1.23649	0.00219052	0.0247499	BLCA
ITPR1|3708	1725.64	286.535	3164.75	11.0449	3.46531	7.90442e-07	3.79509e-05	BLCA
ITPR3|3710	1507.98	2121.75	894.214	0.421451	-1.24656	0.00144964	0.0179486	BLCA
ITPRIP|85450	1532.75	814.351	2251.15	2.76435	1.46694	0.000941114	0.0126928	BLCA
JAM2|58494	219.086	69.9028	368.27	5.26831	2.39734	5.86916e-08	4.48454e-06	BLCA
JAM3|83700	1628.46	370.676	2886.24	7.78643	2.96096	7.00995e-07	3.42424e-05	BLCA
JAZF1|221895	522.895	182.217	863.572	4.73924	2.24466	1.27872e-05	0.000361819	BLCA
JDP2|122953	766.392	365.928	1166.86	3.18876	1.673	1.63845e-05	0.000443783	BLCA
JPH2|57158	1512.97	109.059	2916.88	26.7458	4.74124	1.05045e-06	4.79712e-05	BLCA
JUNB|3726	16713.2	7434.38	25991.9	3.49618	1.80578	2.70622e-06	0.000105232	BLCA
JUND|3727	5828.72	2713.67	8943.77	3.29583	1.72064	1.59557e-05	0.000433965	BLCA
KAL1|3730	124.337	191.495	57.1791	0.298594	-1.74375	0.00332136	0.0342012	BLCA
KANK1|23189	2925.79	1610.43	4241.16	2.63356	1.39701	0.00059872	0.00878705	BLCA
KANK2|25959	5948.61	1244.9	10652.3	8.55677	3.09707	3.68577e-06	0.000134032	BLCA
KANK3|256949	155.676	75.0201	236.332	3.15025	1.65547	0.000149292	0.00279737	BLCA
KATNAL1|84056	407.409	183.725	631.092	3.43498	1.7803	0.00336209	0.0344622	BLCA
KBTBD10|10324	256.131	10.2296	502.033	49.0762	5.61695	6.46392e-07	3.18125e-05	BLCA
KCNA5|3741	50.8102	10.33	91.2905	8.83744	3.14363	0.000351886	0.00571545	BLCA
KCNB1|3745	65.3047	3.88071	126.729	32.6561	5.02928	9.97994e-06	0.000297384	BLCA
KCNC3|3748	90.5218	130.932	50.1113	0.382727	-1.38561	0.003275	0.0338837	BLCA
KCND3|3752	73.7949	24.9395	122.65	4.91793	2.29805	7.26219e-06	0.000231131	BLCA
KCNG1|3755	610.798	1089.7	131.891	0.121034	-3.04652	4.98852e-05	0.00112857	BLCA
KCNH2|3757	496.752	96.6883	896.816	9.27533	3.2134	5.22678e-05	0.00116767	BLCA
KCNIP3|30818	108.801	35.7192	181.882	5.092	2.34823	8.03167e-06	0.000248766	BLCA
KCNJ3|3760	12.4035	2.06893	22.738	10.9902	3.45815	0.000228841	0.00399655	BLCA
KCNJ8|3764	321.04	164.127	477.953	2.91209	1.54205	0.000629722	0.00913958	BLCA
KCNK3|3777	226.996	51.8062	402.186	7.76327	2.95667	6.91331e-06	0.000222552	BLCA
KCNMA1|3778	1714.38	124.68	3304.08	26.5005	4.72795	9.56274e-07	4.42886e-05	BLCA
KCNMB1|3779	1333.22	113.583	2552.85	22.4755	4.49028	7.83739e-08	5.67907e-06	BLCA
KCNN2|3781	54.2673	15.2385	93.2962	6.1224	2.6141	0.00326394	0.0338048	BLCA
KCNQ4|9132	45.9358	4.95622	86.9153	17.5366	4.1323	3.47845e-05	0.000835042	BLCA
KCTD12|115207	2217.54	1048.56	3386.52	3.22968	1.69139	1.361e-05	0.000378867	BLCA
KDELR3|11015	408.241	591.972	224.51	0.379257	-1.39875	0.00440905	0.0426505	BLCA
KDM1A|23028	2994.88	4126.68	1863.09	0.451476	-1.14728	0.0026341	0.0286887	BLCA
KIAA0101|9768	371.066	577.119	165.013	0.285926	-1.80629	1.01769e-05	0.000302335	BLCA
KIAA0408|9729	168.354	6.03079	330.677	54.8315	5.77693	8.41842e-11	2.39583e-08	BLCA
KIAA0427|9811	1011.29	549.083	1473.49	2.68355	1.42414	0.000520545	0.00785095	BLCA
KIAA0513|9764	771.734	332.025	1211.44	3.64865	1.86736	2.85696e-06	0.000109155	BLCA
KIAA0922|23240	370.099	229.363	510.834	2.22719	1.15522	0.00507832	0.0476687	BLCA
KIAA1377|57562	164.098	64.9139	263.282	4.05586	2.02001	5.28309e-05	0.00117891	BLCA
KIAA1462|57608	1704.55	537.246	2871.85	5.3455	2.41832	0.000282573	0.00476708	BLCA
KIAA1524|57650	207.35	324.568	90.1319	0.277698	-1.84841	1.03037e-05	0.00030457	BLCA
KIAA1529|57653	44.1027	21.2953	66.9102	3.14202	1.65169	0.00360693	0.03636	BLCA
KIAA1549|57670	343.802	490.532	197.073	0.401752	-1.31562	0.000746575	0.0104793	BLCA
KIAA1598|57698	397.171	548.261	246.082	0.448842	-1.15572	0.00375632	0.0375957	BLCA
KIAA1614|57710	113.77	37.8971	189.643	5.00417	2.32313	2.65606e-05	0.000663575	BLCA
KIAA1644|85352	790.121	65.4964	1514.74	23.1272	4.53152	3.41617e-06	0.000125389	BLCA
KIAA1755|85449	134.865	59.4785	210.251	3.5349	1.82167	0.00023465	0.00408133	BLCA
KIAA1804|84451	134.888	195.984	73.7921	0.37652	-1.4092	0.00148876	0.0183025	BLCA
KIAA1841|84542	287.781	426.284	149.279	0.350186	-1.51381	0.000284737	0.00479536	BLCA
KIAA2022|340533	33.2415	7.30487	59.1782	8.1012	3.01814	1.86439e-05	0.000494744	BLCA
KIF11|3832	643.737	1001.2	286.279	0.285937	-1.80623	4.67614e-06	0.000162236	BLCA
KIF14|9928	215.42	359.413	71.4271	0.198733	-2.3311	5.37328e-08	4.1871e-06	BLCA
KIF15|56992	233.49	394.685	72.2962	0.183175	-2.44871	1.07151e-08	1.10656e-06	BLCA
KIF18A|81930	129.059	216.247	41.8711	0.193626	-2.36866	2.26451e-07	1.33538e-05	BLCA
KIF18B|146909	313.718	553.668	73.7675	0.133234	-2.90796	9.95593e-12	3.83342e-09	BLCA
KIF20A|10112	574.073	939.277	208.869	0.222372	-2.16895	5.97479e-08	4.53e-06	BLCA
KIF20B|9585	301.19	437.814	164.567	0.375883	-1.41165	0.000573103	0.0084808	BLCA
KIF22|3835	1582.87	2189.78	975.961	0.44569	-1.16589	0.00212911	0.0242373	BLCA
KIF23|9493	545.399	899.108	191.69	0.2132	-2.22972	1.7864e-06	7.4479e-05	BLCA
KIF24|347240	102.589	153.959	51.2189	0.33268	-1.58779	0.000474775	0.00727803	BLCA
KIF26A|26153	104.778	41.0542	168.502	4.10438	2.03716	9.73545e-06	0.00029054	BLCA
KIF26B|55083	220.093	397.083	43.1024	0.108547	-3.2036	6.79625e-13	3.60697e-10	BLCA
KIF2C|11004	637.485	1081.13	193.838	0.179291	-2.47962	1.08314e-09	1.99108e-07	BLCA
KIF3C|3797	567.807	817.121	318.493	0.389775	-1.35929	0.000512764	0.00775744	BLCA
KIF4A|24137	435.107	739.029	131.185	0.17751	-2.49403	1.50438e-09	2.40174e-07	BLCA
KIFC1|3833	561.969	877.898	246.04	0.280261	-1.83516	3.58749e-06	0.000130943	BLCA
KIFC2|90990	854.305	1201.21	507.401	0.422408	-1.24329	0.00285566	0.0305095	BLCA
KIRREL3|84623	12.1518	3.37532	20.9283	6.2004	2.63236	0.00420271	0.0411204	BLCA
KIT|3815	459.829	243.71	675.947	2.77357	1.47174	0.000227183	0.00397932	BLCA
KLC3|147700	189.628	303.495	75.7603	0.249626	-2.00216	0.00462966	0.0444126	BLCA
KLF17|128209	37.9695	2.99381	72.9453	24.3653	4.60676	5.70291e-05	0.00125688	BLCA
KLF2|10365	1189.53	226.312	2152.75	9.51233	3.2498	8.30316e-14	6.27112e-11	BLCA
KLF4|9314	3101.06	944.641	5257.47	5.56558	2.47653	7.35797e-07	3.55008e-05	BLCA
KLF6|1316	8127.76	3584.6	12670.9	3.53483	1.82164	6.9794e-06	0.000224312	BLCA
KLF9|687	2238.97	592.638	3885.31	6.55595	2.71281	5.00984e-05	0.00113078	BLCA
KLHDC1|122773	53.177	24.3949	81.9591	3.35969	1.74833	0.000935313	0.0126406	BLCA
KLHDC5|57542	1371.05	738.831	2003.26	2.71139	1.43903	0.00531344	0.0492867	BLCA
KLHL13|90293	291.313	127.257	455.369	3.57836	1.8393	6.00284e-05	0.00130975	BLCA
KLHL21|9903	1825.95	965.74	2686.17	2.78146	1.47584	0.000218842	0.00385952	BLCA
KLHL30|377007	40.6169	8.91192	72.3219	8.11519	3.02062	5.83983e-05	0.0012813	BLCA
KLRB1|3820	87.8884	22.5625	153.214	6.79068	2.76356	0.000414482	0.00651135	BLCA
KNTC1|9735	469.35	734.045	204.655	0.278804	-1.84268	4.74432e-06	0.000164021	BLCA
KPNA2|3838	2888.77	4412.37	1365.18	0.309398	-1.69246	1.04705e-05	0.000308259	BLCA
KRT83|3889	59.537	116.579	2.49507	0.0214024	-5.54608	0.00329921	0.0340937	BLCA
KRTAP4-1|85285	10.215	18.0941	2.33587	0.129096	-2.95349	0.00230968	0.0257847	BLCA
KY|339855	58.723	9.30407	108.142	11.6231	3.53892	5.57666e-06	0.000187837	BLCA
LAMA2|3908	1129.6	378.589	1880.61	4.96741	2.31249	1.14148e-07	7.72942e-06	BLCA
LAMA4|3910	2805.47	1305.66	4305.29	3.29739	1.72133	0.000907953	0.0123302	BLCA
LAMB2|3913	5236.53	3087.24	7385.82	2.39237	1.25844	0.000841387	0.0116028	BLCA
LAMC3|10319	947.93	337.711	1558.15	4.61386	2.20597	1.25587e-06	5.51252e-05	BLCA
LARGE|9215	798.266	459.333	1137.2	2.47576	1.30787	0.000970095	0.0129502	BLCA
LATS2|26524	836.392	384.683	1288.1	3.34847	1.7435	0.000227366	0.00397932	BLCA
LCN10|414332	36.0558	5.12507	66.9866	13.0704	3.70823	5.22667e-08	4.08909e-06	BLCA
LCN6|158062	7.83315	0.594185	15.0721	25.366	4.66482	0.000105101	0.00208472	BLCA
LDB2|9079	332.714	144.423	521.005	3.60748	1.85099	6.54562e-06	0.000212106	BLCA
LDB3|11155	159.245	18.2522	300.237	16.4494	4.03996	5.4935e-07	2.80927e-05	BLCA
LDLRAD2|401944	324.928	156.05	493.805	3.1644	1.66193	0.00162568	0.0195919	BLCA
LEPREL1|55214	465.693	258.781	672.604	2.59912	1.37802	0.000438408	0.00682172	BLCA
LEPR|3953	428.399	166.168	690.63	4.15623	2.05527	5.07288e-07	2.64208e-05	BLCA
LGI1|9211	8.32486	0.688343	15.9614	23.1881	4.53531	9.66008e-05	0.0019536	BLCA
LGI4|163175	234.162	63.4903	404.834	6.37631	2.67272	6.16363e-10	1.2596e-07	BLCA
LGR5|8549	54.0827	101.919	6.24635	0.0612874	-4.02827	0.00471847	0.044983	BLCA
LHFP|10186	910.234	415.037	1405.43	3.38628	1.7597	7.90236e-06	0.000246707	BLCA
LIFR|3977	889.491	346.217	1432.77	4.13835	2.04906	0.0015528	0.0188691	BLCA
LIF|3976	928.639	340.737	1516.54	4.45076	2.15405	0.000542689	0.00810401	BLCA
LIG1|3978	842.162	1165.98	518.347	0.444561	-1.16955	0.00301823	0.0318308	BLCA
LILRB5|10990	116.379	46.8754	185.882	3.96545	1.98748	0.000121025	0.00233915	BLCA
LIMS2|55679	2651.53	321.528	4981.54	15.4933	3.95358	2.81819e-07	1.57666e-05	BLCA
LIN9|286826	134.747	191.284	78.2094	0.408865	-1.2903	0.00322955	0.0335904	BLCA
LIPG|9388	412.886	732.321	93.4509	0.127609	-2.9702	0.000942767	0.0126972	BLCA
LIX1L|128077	673.275	361.638	984.913	2.72348	1.44545	0.000310638	0.00516074	BLCA
LMLN|89782	296.501	408.153	184.849	0.452891	-1.14276	0.00520315	0.0484581	BLCA
LMNA|4000	19464.2	11258.1	27670.2	2.45782	1.29738	0.00426428	0.0416088	BLCA
LMNB1|4001	1169.11	1830.44	507.792	0.277416	-1.84988	1.78239e-06	7.44696e-05	BLCA
LMNB2|84823	2265.95	3141.62	1390.29	0.44254	-1.17612	0.00183491	0.021602	BLCA
LMO3|55885	1087.37	67.2663	2107.47	31.3302	4.96948	1.41042e-06	6.03409e-05	BLCA
LMOD1|25802	10883.9	617.452	21150.3	34.2542	5.09821	3.05279e-08	2.67623e-06	BLCA
LMOD3|56203	41.8839	2.56428	81.2036	31.6672	4.98492	2.10854e-06	8.56003e-05	BLCA
LMX1B|4010	11.9388	22.0177	1.85995	0.0844752	-3.56533	0.00302276	0.0318615	BLCA
LOC100128239|100128239	15.2017	4.23862	26.1649	6.17296	2.62596	0.00167924	0.0200824	BLCA
LOC100302650|100302650	277.48	42.7246	512.235	11.9892	3.58367	6.02299e-09	7.04009e-07	BLCA
LOC147804|147804	152.709	217.108	88.3095	0.406753	-1.29777	0.00391485	0.0388263	BLCA
LOC222699|222699	47.613	78.9361	16.2899	0.206369	-2.27671	2.43123e-05	0.000614442	BLCA
LOC283174|283174	282.239	26.4544	538.024	20.3378	4.34609	8.38233e-07	3.99524e-05	BLCA
LOC284233|284233	27.8109	9.77615	45.8457	4.68954	2.22945	0.00141369	0.0176035	BLCA
LOC284276|284276	14.3044	3.8925	24.7163	6.34973	2.6667	0.00151628	0.01854	BLCA
LOC286467|286467	20.5534	39.4586	1.64829	0.0417726	-4.5813	7.73041e-09	8.56976e-07	BLCA
LOC339524|339524	74.9702	40.1879	109.753	2.73099	1.44942	0.00345417	0.0351813	BLCA
LOC399959|399959	685.891	139.225	1232.56	8.85298	3.14616	1.20705e-10	3.12117e-08	BLCA
LOC401093|401093	905.94	62.6564	1749.22	27.9177	4.80311	1.33851e-05	0.000374419	BLCA
LOC440905|440905	53.1925	100.912	5.47295	0.0542348	-4.20464	0.0020334	0.0233236	BLCA
LOC572558|572558	371.102	7.34321	734.861	100.074	6.64492	3.88378e-09	5.18815e-07	BLCA
LOC644538|644538	225.118	88.9296	361.306	4.06284	2.02249	5.49266e-05	0.001216	BLCA
LOC646851|646851	33.8579	51.7987	15.917	0.307286	-1.70235	0.00371346	0.0372808	BLCA
LOC650623|650623	62.1688	28.4835	95.8542	3.36526	1.75072	0.00225556	0.0253389	BLCA
LOC728264|728264	1187.41	118.011	2256.81	19.1237	4.25729	3.93873e-09	5.226e-07	BLCA
LOC84856|84856	78.6793	129.713	27.6456	0.213129	-2.2302	0.0005154	0.00777933	BLCA
LOC92249|92249	552.583	323.396	781.769	2.41737	1.27344	0.00142939	0.017754	BLCA
LOC92659|92659	68.3655	103.995	32.7361	0.314786	-1.66756	0.000831195	0.0115026	BLCA
LOC92973|92973	48.3311	19.7828	76.8795	3.88619	1.95835	0.000529893	0.00797358	BLCA
LOH3CR2A|29931	86.7569	36.265	137.249	3.78461	1.92014	6.91486e-05	0.00146455	BLCA
LONRF2|164832	378.587	64.0693	693.105	10.8181	3.43537	3.75506e-05	0.000894881	BLCA
LPAR1|1902	510.666	266.58	754.752	2.83124	1.50143	0.000144189	0.00271731	BLCA
LPAR6|10161	702.237	424.828	979.645	2.30598	1.20538	0.00178993	0.0211612	BLCA
LPPR4|9890	315.987	59.907	572.066	9.54924	3.25539	0.00142037	0.017653	BLCA
LPP|4026	1372.77	319.404	2426.13	7.59578	2.9252	0.000615829	0.0089911	BLCA
LRCH1|23143	707.121	414.247	999.994	2.41401	1.27143	0.00125579	0.016001	BLCA
LRCH2|57631	231.887	79.2285	384.545	4.85361	2.27906	0.00200287	0.0230149	BLCA
LRFN5|145581	176.952	43.2709	310.634	7.17883	2.84375	1.36109e-05	0.000378867	BLCA
LRP1|4035	8448.06	5443.83	11452.3	2.10372	1.07294	0.00415794	0.0407784	BLCA
LRP8|7804	271.187	467.928	74.4462	0.159098	-2.65202	0.00138615	0.0173706	BLCA
LRRC15|131578	223.723	406.597	40.8486	0.100465	-3.31524	1.44301e-05	0.000398544	BLCA
LRRC2|79442	89.5345	9.22114	169.848	18.4194	4.20315	2.3294e-10	5.7178e-08	BLCA
LRRC32|2615	1105.16	638.693	1571.62	2.46068	1.29906	0.000839107	0.0115876	BLCA
LRRC3B|116135	43.9955	2.73333	85.2577	31.1919	4.9631	1.73393e-06	7.25994e-05	BLCA
LRRC45|201255	562.218	793.16	331.276	0.417666	-1.25958	0.00154465	0.0188049	BLCA
LRRC61|65999	362.782	530.216	195.348	0.36843	-1.44054	0.00360377	0.03636	BLCA
LRRC70|100130733	57.2167	24.329	90.1045	3.70358	1.88892	0.000269012	0.00457367	BLCA
LRRFIP1|9208	4483.06	2683.18	6282.94	2.3416	1.2275	0.00127367	0.0162094	BLCA
LRRIQ4|344657	8.83589	15.6862	1.98563	0.126585	-2.98182	0.00371121	0.0372772	BLCA
LRRK2|120892	249.247	57.0222	441.471	7.7421	2.95273	1.54653e-11	5.62393e-09	BLCA
LRRN4CL|221091	218.012	52.3448	383.679	7.32983	2.87378	6.04102e-11	1.74452e-08	BLCA
LRRTM1|347730	9.12966	1.04406	17.2153	16.4888	4.04342	0.000217032	0.0038326	BLCA
LSP1|4046	1938.62	871.088	3006.16	3.45104	1.78703	2.51884e-06	9.93223e-05	BLCA
LTBP4|8425	5986.79	2751.87	9221.7	3.35107	1.74462	0.000405502	0.00639072	BLCA
LTC4S|4056	27.3141	9.19683	45.4314	4.9399	2.30448	0.000356892	0.0057872	BLCA
LYVE1|10894	467.577	34.902	900.251	25.7937	4.68895	2.10982e-06	8.56003e-05	BLCA
MAD2L1|4085	350.83	535.992	165.668	0.309087	-1.69392	2.68081e-05	0.000668908	BLCA
MAD2L2|10459	675.421	925.675	425.167	0.459305	-1.12248	0.00306584	0.0322342	BLCA
MAFF|23764	3361.48	1027.93	5695.03	5.54032	2.46997	5.08526e-05	0.00114255	BLCA
MAFK|7975	1847.07	1160.29	2533.86	2.18381	1.12684	0.00348104	0.0354366	BLCA
MAGEA3|4102	298.748	527.78	69.717	0.132095	-2.92035	0.00154882	0.018844	BLCA
MAGEA4|4103	253.899	481.449	26.3482	0.0547268	-4.19161	0.00460809	0.0442705	BLCA
MAGEA6|4105	432.375	763.829	100.921	0.132125	-2.92002	0.00243072	0.0268309	BLCA
MAGI2|9863	222.909	96.3677	349.451	3.62622	1.85847	2.50389e-05	0.000628758	BLCA
MAMDC2|256691	615.388	77.3224	1153.45	14.9175	3.89893	1.92262e-07	1.16526e-05	BLCA
MANEAL|149175	394.316	607.792	180.841	0.297538	-1.74885	0.000242139	0.00418471	BLCA
MAOB|4129	1158.16	138.677	2177.64	15.703	3.97297	2.7609e-07	1.55346e-05	BLCA
MAP1A|4130	1576.46	275.928	2876.99	10.4266	3.3822	6.80828e-05	0.00145162	BLCA
MAP1B|4131	4279.23	828.416	7730.04	9.33111	3.22205	6.02525e-05	0.00131318	BLCA
MAP3K14|9020	564.438	332.439	796.437	2.39574	1.26047	0.00138823	0.017385	BLCA
MAP3K8|1326	637.414	241.668	1033.16	4.27512	2.09597	1.51424e-07	9.5305e-06	BLCA
MAP6D1|79929	80.1646	117.149	43.1802	0.368593	-1.4399	0.00250359	0.0274807	BLCA
MAPK15|225689	14.3175	25.3302	3.30487	0.130471	-2.9382	0.000424764	0.00663572	BLCA
MAPK4|5596	180.682	31.2938	330.071	10.5475	3.39883	7.00893e-05	0.00147676	BLCA
MAPRE2|10982	935.989	437.575	1434.4	3.27807	1.71285	0.000236059	0.00409496	BLCA
MARCKSL1|65108	4271.82	6351.55	2192.1	0.345128	-1.5348	0.000387544	0.00616314	BLCA
MARVELD3|91862	265.212	369.021	161.402	0.43738	-1.19304	0.00419708	0.0411014	BLCA
MASP1|5648	157.06	35.1632	278.957	7.93322	2.98791	6.10003e-09	7.08794e-07	BLCA
MATN2|4147	2638.24	529.751	4746.73	8.9603	3.16355	5.97325e-15	5.58556e-12	BLCA
MATN3|4148	55.5072	93.2285	17.7859	0.190778	-2.39004	2.20107e-05	0.000568715	BLCA
MBD5|55777	312.84	183.901	441.778	2.40226	1.26439	0.00204881	0.0234592	BLCA
MBNL1|4154	4097.73	2302.92	5892.54	2.55873	1.35543	0.000470527	0.00724565	BLCA
MCAM|4162	4760.5	1474.69	8046.31	5.45626	2.44791	7.83634e-05	0.00162666	BLCA
MCL1|4170	14261.9	9062.38	19461.3	2.14749	1.10265	0.00330565	0.0341289	BLCA
MCM10|55388	203.795	334.039	73.5505	0.220185	-2.18321	4.79208e-07	2.5161e-05	BLCA
MCM2|4171	1436.71	2316.36	557.066	0.240492	-2.05594	1.50429e-07	9.51381e-06	BLCA
MCM4|4173	1764.92	2652.87	876.965	0.330572	-1.59696	4.07945e-05	0.000953669	BLCA
MCM6|4175	1172.73	1593.51	751.943	0.471878	-1.08351	0.00476381	0.0453231	BLCA
MCM7|4176	3143.66	4237.41	2049.9	0.483763	-1.04763	0.00460441	0.0442705	BLCA
MCM8|84515	272.161	380.13	164.192	0.431936	-1.21111	0.00267357	0.0290221	BLCA
MEF2C|4208	666.335	244.943	1087.73	4.44074	2.1508	1.26585e-07	8.28583e-06	BLCA
MEF2D|4209	1993.72	1077.15	2910.29	2.70185	1.43395	0.000198326	0.00356315	BLCA
MEG3|55384	210.921	73.6432	348.198	4.72817	2.24128	0.0043603	0.0422831	BLCA
MEIS1|4211	839.281	436.236	1242.33	2.84783	1.50986	0.00014993	0.00280131	BLCA
MELK|9833	402.977	687.201	118.753	0.172807	-2.53277	1.26099e-09	2.19134e-07	BLCA
MEN1|4221	949.898	1329.46	570.335	0.428997	-1.22096	0.00152602	0.0186011	BLCA
MEOX1|4222	147.101	34.1316	260.071	7.61964	2.92972	2.08007e-08	1.89103e-06	BLCA
MEOX2|4223	78.5429	30.4073	126.678	4.16606	2.05868	0.00204857	0.0234592	BLCA
MEST|4232	1294.78	2301.83	287.719	0.124996	-3.00005	0.000302875	0.00504886	BLCA
MEX3A|92312	641.425	1121.54	161.307	0.143826	-2.79761	0.000235875	0.00409496	BLCA
MFAP2|4237	918.337	1430.75	405.927	0.283717	-1.81748	1.00965e-05	0.000300401	BLCA
MFAP4|4239	6453.11	1115.26	11791	10.5724	3.40223	5.41212e-17	8.85649e-14	BLCA
MFAP5|8076	903.014	191.455	1614.57	8.43319	3.07608	2.34611e-05	0.000597542	BLCA
MFGE8|4240	2130.4	1371.1	2889.71	2.10759	1.07559	0.00503224	0.047304	BLCA
MFNG|4242	229.493	124.362	334.624	2.69073	1.428	0.0028436	0.0304084	BLCA
MGC12982|84793	70.9478	111.59	30.3053	0.271576	-1.88057	0.000144398	0.00271865	BLCA
MGLL|11343	1982.97	580.274	3385.67	5.83461	2.54464	1.20797e-10	3.12117e-08	BLCA
MGP|4256	7278.3	2028.29	12528.3	6.17677	2.62685	6.56198e-08	4.84427e-06	BLCA
MICAL1|64780	1669.79	919.6	2419.97	2.63155	1.39591	0.00212151	0.0241648	BLCA
MICB|4277	164.828	277.443	52.2126	0.188192	-2.40972	0.00143792	0.0178485	BLCA
MID2|11043	579.988	310.979	848.997	2.73008	1.44894	0.000299226	0.00500077	BLCA
MIDN|90007	4527.76	2499.34	6556.19	2.62317	1.39131	0.000271174	0.0046013	BLCA
MIF|4282	6055.14	8349.09	3761.19	0.450491	-1.15043	0.00226656	0.0254336	BLCA
MITF|4286	369.963	139.423	600.503	4.30705	2.1067	2.7084e-05	0.000674934	BLCA
MKI67|4288	1905.56	3080.1	731.026	0.237338	-2.07498	1.85116e-07	1.13049e-05	BLCA
MKX|283078	114.993	13.4709	216.515	16.0729	4.00656	2.77161e-05	0.000687541	BLCA
MLF1IP|79682	427.392	634.935	219.849	0.346254	-1.5301	0.00011237	0.00220153	BLCA
MLXIP|22877	1680.2	812.272	2548.12	3.13703	1.6494	0.000605913	0.00885951	BLCA
MMP11|4320	2853.73	5580.1	127.362	0.0228244	-5.45328	6.13309e-08	4.60945e-06	BLCA
MMP13|4322	312.911	562.108	63.7134	0.113347	-3.14118	0.000973785	0.0129673	BLCA
MMP23B|8510	331.573	125.818	537.327	4.27066	2.09446	1.18122e-06	5.30155e-05	BLCA
MMRN1|22915	283.021	31.3616	534.681	17.0489	4.09161	3.24108e-07	1.78778e-05	BLCA
MN1|4330	256.626	119.03	394.222	3.31196	1.72768	3.96894e-05	0.00093339	BLCA
MNX1|3110	20.206	36.7637	3.64844	0.0992405	-3.33293	7.22883e-06	0.000230442	BLCA
MOB2|81532	968.03	595.246	1340.81	2.25253	1.17155	0.00283181	0.0303145	BLCA
MOGS|7841	1723.75	2364.01	1083.49	0.45833	-1.12554	0.00352287	0.0356775	BLCA
MORN5|254956	24.3857	0.358189	48.4132	135.161	7.07854	3.10727e-06	0.000116224	BLCA
MOXD1|26002	438.246	257.1	619.391	2.40914	1.26852	0.00375064	0.0375599	BLCA
MPDZ|8777	745.023	334.086	1155.96	3.46006	1.7908	0.000739148	0.0104124	BLCA
MPEG1|219972	569.05	316.317	821.784	2.59798	1.37739	0.000388834	0.00616764	BLCA
MPP1|4354	362.975	221.632	504.318	2.27548	1.18617	0.00342108	0.0349348	BLCA
MPP7|143098	936.835	546.545	1327.13	2.42821	1.27989	0.00105719	0.01384	BLCA
MPZ|4359	132.815	38.4131	227.217	5.91509	2.5644	1.45988e-05	0.000402271	BLCA
MRAS|22808	784.097	397.825	1170.37	2.94192	1.55676	0.00524552	0.0487258	BLCA
MRGPRF|116535	1296.69	235.296	2358.08	10.0218	3.32507	1.75346e-10	4.35857e-08	BLCA
MRM1|79922	190.503	265.299	115.708	0.436141	-1.19713	0.00473741	0.0451156	BLCA
MRVI1|10335	2231.18	443.409	4018.95	9.06375	3.18011	1.89036e-06	7.8236e-05	BLCA
MS4A2|2206	78.5141	20.2447	136.784	6.75652	2.75628	4.75887e-08	3.81428e-06	BLCA
MSH5|4439	158.804	225.503	92.1051	0.408444	-1.29179	0.00250942	0.0275293	BLCA
MSI1|4440	80.7202	147.808	13.6327	0.0922328	-3.43858	0.00385573	0.0384145	BLCA
MSL3L2|151507	130.282	182.87	77.6949	0.424864	-1.23493	0.00494236	0.0467726	BLCA
MSRB3|253827	3322.01	400.111	6243.9	15.6054	3.96397	5.39227e-06	0.000182881	BLCA
MSX1|4487	183.08	73.2802	292.88	3.99672	1.99882	5.98413e-06	0.000198344	BLCA
MT1L|4500	41.2195	20.2927	62.1464	3.0625	1.61471	0.00386247	0.0384232	BLCA
MTBP|27085	103.684	164.927	42.4405	0.257328	-1.95832	2.92367e-05	0.000720352	BLCA
MTHFD1L|25902	547.993	837.6	258.386	0.308484	-1.69673	2.09693e-05	0.000545396	BLCA
MTL5|9633	60.7297	94.0369	27.4224	0.291613	-1.77787	0.000531371	0.00798969	BLCA
MTTP|4547	26.219	3.20781	49.2301	15.3469	3.93988	0.000603777	0.00883485	BLCA
MUC16|94025	177.269	345.568	8.96939	0.0259555	-5.26782	0.00190238	0.0221983	BLCA
MUSK|4593	6.48243	0.867964	12.0969	13.9371	3.80086	0.00191593	0.0223415	BLCA
MUSTN1|389125	191.857	46.4217	337.293	7.26584	2.86113	1.19682e-08	1.18697e-06	BLCA
MXRA7|439921	4719.04	1467.7	7970.37	5.43051	2.44109	1.06959e-05	0.000313485	BLCA
MYADM|91663	5918.58	1894.28	9942.88	5.2489	2.39201	2.51014e-09	3.57185e-07	BLCA
MYBL2|4605	1087.19	1757.49	416.887	0.237206	-2.07579	9.01364e-06	0.000273995	BLCA
MYB|4602	88.4288	136.393	40.4645	0.296676	-1.75304	0.000191326	0.00345955	BLCA
MYCT1|80177	212.09	97.2902	326.889	3.35994	1.74844	4.90959e-05	0.00111199	BLCA
MYC|4609	4638.72	1907.93	7369.51	3.86257	1.94956	0.00200298	0.0230149	BLCA
MYH11|4629	229199	5749.97	452647	78.7217	6.29869	1.69875e-08	1.59873e-06	BLCA
MYH2|4620	34.6846	0.257002	69.1122	268.917	8.07101	0.00124864	0.0159218	BLCA
MYL6|4637	26720.2	16174.3	37266.1	2.30403	1.20416	0.001687	0.0201629	BLCA
MYL9|10398	52556.1	4258.38	100854	23.6837	4.56582	5.46999e-07	2.80455e-05	BLCA
MYLK|4638	22373.3	1467.77	43278.8	29.4861	4.88196	2.57491e-07	1.47846e-05	BLCA
MYO10|4651	998.565	1438.11	559.019	0.388717	-1.36321	0.000650457	0.00937814	BLCA
MYO19|80179	783.494	1101.2	465.784	0.422977	-1.24135	0.00130325	0.0165109	BLCA
MYOCD|93649	946.664	32.0075	1861.32	58.1526	5.86177	1.28245e-08	1.25917e-06	BLCA
MYOC|4653	269.614	1.57306	537.654	341.789	8.41696	1.01198e-08	1.05704e-06	BLCA
MYOM1|8736	780.873	27.2517	1534.49	56.3082	5.81527	4.95453e-08	3.93895e-06	BLCA
MYOM2|9172	81.8244	15.6047	148.044	9.48716	3.24598	9.27445e-10	1.78955e-07	BLCA
MYOT|9499	28.9418	2.68142	55.2023	20.587	4.36366	5.69565e-10	1.18985e-07	BLCA
MYRIP|25924	53.1445	12.1272	94.1618	7.76453	2.9569	1.58173e-07	9.82923e-06	BLCA
MYT1|4661	60.9891	112.188	9.78992	0.0872633	-3.51848	0.000550577	0.00817827	BLCA
NAALADL1|10004	70.2559	35.2763	105.235	2.98318	1.57685	0.00112363	0.0145633	BLCA
NACC2|138151	135.016	40.6402	229.391	5.64444	2.49683	0.000206257	0.00367871	BLCA
NAGS|162417	53.1546	88.6805	17.6287	0.198789	-2.33069	0.000158462	0.00294949	BLCA
NAP1L2|4674	115.109	43.069	187.148	4.34532	2.11946	5.14942e-06	0.000175859	BLCA
NAP1L5|266812	224.834	108.313	341.356	3.15157	1.65607	8.4789e-05	0.00173981	BLCA
NAV3|89795	106.97	46.8934	167.048	3.56229	1.8328	8.9385e-05	0.00182459	BLCA
NBEA|26960	487.571	138.312	836.83	6.05031	2.59701	4.34433e-05	0.00101078	BLCA
NBLA00301|79804	257.595	21.0239	494.166	23.505	4.5549	1.2274e-07	8.11531e-06	BLCA
NCALD|83988	563.846	172.407	955.286	5.54089	2.47012	2.76577e-06	0.000106493	BLCA
NCAM1|4684	1401.94	111.462	2692.42	24.1555	4.59428	2.43665e-08	2.17493e-06	BLCA
NCAPD2|9918	2187.23	3146.58	1227.89	0.390229	-1.35761	0.000388695	0.00616764	BLCA
NCAPD3|23310	664.253	921.04	407.467	0.442398	-1.17658	0.00289236	0.0307844	BLCA
NCAPG2|54892	520.018	754.41	285.626	0.378609	-1.40122	0.000365079	0.00589561	BLCA
NCAPG|64151	376.215	584.047	168.383	0.288304	-1.79434	9.16596e-06	0.000276911	BLCA
NCAPH|23397	345.787	580.387	111.188	0.191575	-2.38402	1.19175e-08	1.18697e-06	BLCA
NCKAP1L|3071	553.979	243.107	864.852	3.5575	1.83086	0.000285109	0.00479751	BLCA
NCOA7|135112	1787.68	1001.64	2573.71	2.56951	1.36149	0.000278769	0.00471101	BLCA
NCS1|23413	2707.08	864.925	4549.24	5.25969	2.39498	0.000115905	0.00225795	BLCA
NDC80|10403	293.722	452.056	135.389	0.299496	-1.73939	2.16166e-05	0.000560008	BLCA
NDN|4692	631.002	338.074	923.93	2.73292	1.45044	0.000328396	0.00540093	BLCA
NEB|4703	95.277	160.469	30.0851	0.187483	-2.41517	0.00139681	0.0174375	BLCA
NECAB1|64168	314.578	66.0166	563.14	8.53028	3.09259	4.43871e-05	0.00103029	BLCA
NEGR1|257194	913.908	118.66	1709.16	14.4038	3.84837	1.85374e-07	1.13049e-05	BLCA
NEIL3|55247	37.9337	58.119	17.7483	0.305378	-1.71133	0.00209236	0.023916	BLCA
NEK1|4750	381.704	222.029	541.379	2.43833	1.28589	0.00151132	0.0184908	BLCA
NEK2|4751	300.058	508.573	91.5433	0.18	-2.47393	4.13814e-09	5.41737e-07	BLCA
NES|10763	1658.59	724.477	2592.7	3.57873	1.83945	2.23546e-06	8.95874e-05	BLCA
NEURL1B|54492	1303.78	542.38	2065.18	3.80763	1.92889	0.000383504	0.00611272	BLCA
NEURL|9148	209.771	32.8799	386.661	11.7598	3.55579	2.375e-05	0.000602556	BLCA
NEXN|91624	1419.53	178.425	2660.64	14.9119	3.89839	6.88004e-06	0.000221845	BLCA
NFASC|23114	724.246	188.882	1259.61	6.66875	2.73742	1.93293e-05	0.00050949	BLCA
NFATC1|4772	485.252	250.634	719.869	2.87219	1.52215	0.000191613	0.00346154	BLCA
NFATC4|4776	1173.67	600.154	1747.19	2.91124	1.54163	7.11612e-05	0.00149614	BLCA
NFE2L3|9603	530.993	768.931	293.055	0.381121	-1.39168	0.000583479	0.00860193	BLCA
NFIA|4774	1728.85	754.916	2702.78	3.58024	1.84006	3.21831e-06	0.000119693	BLCA
NFIB|4781	1465.01	688.013	2242	3.25866	1.70428	1.84877e-05	0.000491263	BLCA
NFIC|4782	814.448	408.136	1220.76	2.99106	1.58066	0.000387923	0.00616314	BLCA
NFIX|4784	2180.79	739.811	3621.78	4.89555	2.29147	1.47708e-07	9.45436e-06	BLCA
NFKBIL2|4796	467.863	728.688	207.037	0.284122	-1.81542	6.8539e-06	0.00022173	BLCA
NFKBIZ|64332	1297.99	571.096	2024.89	3.54562	1.82604	0.000765693	0.0107093	BLCA
NGFR|4804	268.747	69.3249	468.169	6.75326	2.75559	1.08492e-09	1.99108e-07	BLCA
NHSL2|340527	62.2833	16.8372	107.729	6.3983	2.67769	4.58446e-05	0.00106037	BLCA
NKAIN4|128414	8.68131	15.9206	1.44201	0.0905748	-3.46475	0.00192461	0.0223956	BLCA
NKAPL|222698	19.106	3.28154	34.9304	10.6445	3.41204	1.02313e-05	0.000303033	BLCA
NKX2-1|7080	18.722	36.5972	0.846669	0.0231348	-5.43379	0.00259437	0.0283189	BLCA
NKX2-8|26257	12.7962	22.6776	2.91472	0.128528	-2.95984	0.000598433	0.00878705	BLCA
NKX3-2|579	7.07902	12.8657	1.29237	0.100451	-3.31544	0.00330918	0.0341293	BLCA
NLGN1|22871	84.5881	26.5513	142.625	5.37167	2.42537	0.00108852	0.0141558	BLCA
NLN|57486	265.246	378.072	152.42	0.403152	-1.31061	0.00153966	0.0187557	BLCA
NLRP3|114548	73.9107	34.2492	113.572	3.31605	1.72947	0.000432309	0.00674286	BLCA
NMB|4828	243.487	357.108	129.866	0.363659	-1.45934	0.000729528	0.0102915	BLCA
NME1|4830	1922.62	2643.59	1201.65	0.454552	-1.13748	0.00324539	0.0337016	BLCA
NMUR1|10316	21.2482	6.36232	36.134	5.67937	2.50573	0.000477977	0.0073214	BLCA
NNAT|4826	224.431	20.9631	427.899	20.412	4.35134	8.6979e-07	4.08614e-05	BLCA
NOS3|4846	299.129	180.515	417.744	2.31418	1.2105	0.00307497	0.0323077	BLCA
NOSTRIN|115677	113.407	46.9484	179.866	3.83115	1.93778	2.07162e-05	0.000540964	BLCA
NOVA1|4857	108.905	33.2427	184.568	5.55212	2.47304	6.4264e-07	3.17073e-05	BLCA
NPR1|4881	361.289	114.315	608.262	5.32091	2.41167	6.81816e-09	7.73921e-07	BLCA
NPR2|4882	269.49	111.225	427.755	3.84584	1.9433	3.85812e-06	0.000139909	BLCA
NPTX1|4884	78.8182	32.9772	124.659	3.78016	1.91845	0.00476881	0.0453488	BLCA
NPY6R|4888	71.3853	1.73183	141.039	81.4393	6.34765	5.35083e-06	0.000181789	BLCA
NR2F1|7025	419.644	183.913	655.375	3.5635	1.8333	6.27075e-06	0.000205231	BLCA
NR3C2|4306	424.707	101.763	747.651	7.34695	2.87715	3.92514e-07	2.14105e-05	BLCA
NR4A1|3164	20059.7	2864.01	37255.4	13.0081	3.70134	1.66165e-11	5.82675e-09	BLCA
NR4A2|4929	1542.45	314.024	2770.87	8.82375	3.14139	2.09158e-09	3.15761e-07	BLCA
NR4A3|8013	1864.8	273.864	3455.73	12.6184	3.65746	1.67561e-06	7.04582e-05	BLCA
NRCAM|4897	148.995	268.649	29.3418	0.10922	-3.19469	0.00160785	0.0194777	BLCA
NRG2|9542	49.7316	14.0602	85.4029	6.07408	2.60267	2.32387e-06	9.27516e-05	BLCA
NRP2|8828	1472.09	738.746	2205.43	2.98537	1.57791	0.00434218	0.0422325	BLCA
NT5DC3|51559	954.974	215.128	1694.82	7.87818	2.97786	0.000539729	0.00807825	BLCA
NTF3|4908	44.899	10.5744	79.2237	7.49205	2.90536	9.28904e-07	4.33275e-05	BLCA
NTRK3|4916	99.052	12.4585	185.646	14.9011	3.89735	1.22725e-06	5.44006e-05	BLCA
NUF2|83540	303.963	524.592	83.3342	0.158855	-2.65422	1.2054e-08	1.18947e-06	BLCA
NUP210|23225	1378.02	2129.84	626.201	0.294013	-1.76605	4.64212e-05	0.00106992	BLCA
NUSAP1|51203	772.838	1232.41	313.269	0.254193	-1.97601	5.10557e-07	2.64533e-05	BLCA
NXPH3|11248	330.51	57.3486	603.67	10.5263	3.39593	8.67069e-08	6.25979e-06	BLCA
NXPH4|11247	80.1847	144.306	16.063	0.111312	-3.16732	0.000869739	0.0119018	BLCA
OAS2|4939	1619.51	2217.44	1021.58	0.460702	-1.11809	0.00400369	0.0395873	BLCA
OAS3|4940	2104.31	2984.83	1223.79	0.410002	-1.2863	0.000929805	0.012586	BLCA
ODC1|4953	3733.4	1636.32	5830.47	3.56315	1.83315	0.00124125	0.0158482	BLCA
ODF3L1|161753	37.7946	5.58034	70.0089	12.5456	3.64911	1.32173e-05	0.000370253	BLCA
OGN|4969	989.542	44.1017	1934.98	43.8754	5.45534	1.36175e-13	9.05732e-11	BLCA
OIP5|11339	84.1051	136.161	32.049	0.235376	-2.08696	1.29958e-05	0.000365373	BLCA
OLFM2|93145	284.173	478.822	89.5249	0.186969	-2.41913	0.00387037	0.0384685	BLCA
OLFML1|283298	303.092	110.915	495.27	4.4653	2.15876	1.5205e-07	9.53933e-06	BLCA
OLFML2A|169611	1107.09	670.309	1543.87	2.30322	1.20365	0.00192513	0.0223956	BLCA
OLFML3|56944	1347.73	576.505	2118.96	3.67552	1.87795	1.19759e-06	5.3377e-05	BLCA
OMD|4958	127.621	27.0495	228.194	8.43616	3.07659	1.13375e-06	5.15356e-05	BLCA
OPRL1|4987	67.4663	97.9975	36.9351	0.376898	-1.40775	0.00458819	0.0441441	BLCA
ORC1L|4998	148.144	246.104	50.1848	0.203917	-2.29394	2.8609e-07	1.59149e-05	BLCA
ORC6L|23594	209.425	342.064	76.7859	0.224478	-2.15535	5.39643e-07	2.77407e-05	BLCA
OSBPL10|114884	1232.78	456.146	2009.41	4.40519	2.1392	4.77046e-05	0.00109181	BLCA
OSBPL1A|114876	975.12	542.404	1407.84	2.59555	1.37604	0.000455395	0.00703587	BLCA
OSBPL5|114879	703.27	427.199	979.342	2.29247	1.1969	0.00218947	0.0247499	BLCA
OSR1|130497	768.057	389.554	1146.56	2.94327	1.55742	0.000675506	0.00969197	BLCA
OSR2|116039	264.026	157.794	370.259	2.34647	1.23049	0.00253522	0.0277658	BLCA
OTX1|5013	39.9218	69.2125	10.6312	0.153602	-2.70273	4.07454e-06	0.000146274	BLCA
OXER1|165140	83.1011	29.7355	136.467	4.58936	2.19829	7.92385e-06	0.000246985	BLCA
P2RX1|5023	1324.94	49.4636	2600.41	52.5722	5.71623	1.19384e-09	2.13122e-07	BLCA
P2RY14|9934	130.607	19.5698	241.645	12.3479	3.62619	2.04487e-05	0.000536115	BLCA
PABPC1L|80336	346.139	549.869	142.409	0.258987	-1.94905	4.77259e-06	0.00016442	BLCA
PABPC5|140886	27.345	11.2616	43.4284	3.85633	1.94723	0.00385867	0.0384154	BLCA
PAFAH1B3|5050	1098.77	1658.64	538.892	0.3249	-1.62193	0.00219227	0.0247554	BLCA
PALLD|23022	14740.2	2723.33	26757	9.82513	3.29648	2.08114e-05	0.000542293	BLCA
PALM2-AKAP2|445815	1135.78	526.996	1744.57	3.3104	1.727	1.19471e-05	0.000342991	BLCA
PALM3|342979	329.683	531.015	128.351	0.24171	-2.04865	0.000833152	0.0115134	BLCA
PALM|5064	582.303	348.497	816.11	2.3418	1.22762	0.00301354	0.0317984	BLCA
PAMR1|25891	722.519	205.43	1239.61	6.0342	2.59316	1.42237e-10	3.6274e-08	BLCA
PAM|5066	2762.49	1528.04	3996.95	2.61573	1.38721	0.000263505	0.0044878	BLCA
PAQR4|124222	400.476	614.946	186.006	0.302475	-1.72511	1.80555e-05	0.000482389	BLCA
PAQR8|85315	568.188	305.377	830.998	2.72122	1.44425	0.000262964	0.00448638	BLCA
PAR-SN|347746	84.7932	33.1252	136.461	4.11956	2.04249	3.12012e-05	0.000762062	BLCA
PAR5|8123	23.8734	7.52029	40.2265	5.34906	2.41928	0.000509564	0.00772688	BLCA
PARD3B|117583	98.0676	25.4486	170.687	6.7071	2.74569	3.82819e-05	0.0009069	BLCA
PARK2|5071	88.0623	30.0428	146.082	4.86246	2.28169	1.03729e-05	0.000305846	BLCA
PARM1|25849	1846.8	944.153	2749.45	2.91208	1.54205	5.70219e-05	0.00125688	BLCA
PARP14|54625	2010.08	2767.2	1252.96	0.45279	-1.14309	0.00289681	0.0308151	BLCA
PART1|25859	123.889	47.4211	200.357	4.22505	2.07897	0.000118045	0.00229283	BLCA
PARVA|55742	2340.46	1025.52	3655.4	3.56443	1.83367	0.000228961	0.00399655	BLCA
PBK|55872	218.645	332.443	104.846	0.315381	-1.66483	0.000190616	0.00344989	BLCA
PBXIP1|57326	5660.66	3239.42	8081.9	2.49486	1.31896	0.000576775	0.00852871	BLCA
PCDH18|54510	485.555	233.168	737.942	3.16486	1.66214	0.000300302	0.00501447	BLCA
PCDH20|64881	44.9552	6.81653	83.0939	12.1901	3.60763	0.000245493	0.00423552	BLCA
PCDH7|5099	1363.36	516.395	2210.33	4.2803	2.09771	1.71089e-05	0.00046023	BLCA
PCDHGA12|26025	47.5608	22.9636	72.1579	3.14227	1.65181	0.00233014	0.0259541	BLCA
PCDHGA5|56110	29.6807	12.2239	47.1375	3.85616	1.94716	0.00180762	0.0213318	BLCA
PCDHGA6|56109	39.1724	13.7763	64.5684	4.68691	2.22864	0.00010942	0.00215298	BLCA
PCDHGB7|56099	117.21	35.3176	199.102	5.63748	2.49505	1.14575e-07	7.73168e-06	BLCA
PCDHGC3|5098	1968.19	1239.59	2696.79	2.17555	1.12138	0.00287058	0.0306375	BLCA
PCNA|5111	2464.76	3444.11	1485.41	0.43129	-1.21327	0.00152002	0.0185626	BLCA
PCOLCE2|26577	713.126	54.3335	1371.92	25.25	4.65821	1.93241e-12	9.03494e-10	BLCA
PCP4|5121	2098.76	66.8014	4130.71	61.8356	5.95037	4.4901e-07	2.40251e-05	BLCA
PCSK1N|27344	42.4331	76.7007	8.16545	0.106459	-3.23164	0.00451908	0.0436075	BLCA
PCSK2|5126	71.2945	17.7276	124.861	7.04336	2.81626	1.47807e-07	9.45436e-06	BLCA
PDCD4|27250	2708.18	1761.7	3654.66	2.07451	1.05277	0.00518223	0.0483852	BLCA
PDE1A|5136	220.178	41.7496	398.605	9.54753	3.25513	5.96962e-06	0.000198344	BLCA
PDE1C|5137	124.419	12.7681	236.071	18.489	4.2086	1.21052e-05	0.00034601	BLCA
PDE2A|5138	570.095	122.99	1017.2	8.27056	3.04799	2.8351e-10	6.62771e-08	BLCA
PDE3B|5140	470.204	226.63	713.778	3.14953	1.65513	0.000549685	0.0081712	BLCA
PDE4B|5142	530.676	185.086	876.265	4.73436	2.24317	4.4582e-08	3.61759e-06	BLCA
PDE4D|5144	1206.42	349.328	2063.52	5.9071	2.56245	0.000538713	0.00806919	BLCA
PDE5A|8654	1065.12	228.081	1902.15	8.33982	3.06002	1.33913e-07	8.6516e-06	BLCA
PDE7B|27115	295.548	127.296	463.801	3.64349	1.86532	7.0533e-06	0.000225947	BLCA
PDGFD|80310	441.38	167.342	715.419	4.27518	2.09599	2.15352e-05	0.000558635	BLCA
PDGFRA|5156	1718.77	726.159	2711.39	3.73388	1.90067	0.000166664	0.00307592	BLCA
PDIA4|9601	5150.82	7515.7	2785.95	0.370684	-1.43174	0.000213902	0.00379783	BLCA
PDK4|5166	3702.48	474.789	6930.17	14.5963	3.86753	3.15233e-11	1.04919e-08	BLCA
PDLIM2|64236	616.69	304.531	928.848	3.05009	1.60885	0.00113377	0.0146666	BLCA
PDLIM3|27295	4046.9	771.302	7322.49	9.49368	3.24697	7.6164e-06	0.000239585	BLCA
PDLIM4|8572	651.942	220.154	1083.73	4.92259	2.29942	4.01363e-07	2.1753e-05	BLCA
PDLIM5|10611	2631.02	1574.81	3687.22	2.34137	1.22735	0.00145699	0.0179812	BLCA
PDLIM7|9260	3373.07	1178.58	5567.56	4.72396	2.24	0.000175067	0.00321289	BLCA
PDX1|3651	13.0861	24.2883	1.88381	0.0775603	-3.68854	0.000425111	0.00663585	BLCA
PDZRN3|23024	1095.72	235.032	1956.4	8.32401	3.05728	6.22506e-07	3.1184e-05	BLCA
PDZRN4|29951	437.479	25.7924	849.165	32.9231	5.04103	5.18037e-07	2.67702e-05	BLCA
PECAM1|5175	1322.94	658.742	1987.13	3.01656	1.5929	3.91099e-05	0.000923079	BLCA
PEG3|5178	207.093	40.4724	373.713	9.23378	3.20692	3.27893e-10	7.48701e-08	BLCA
PELI2|57161	519.882	265.202	774.562	2.92065	1.54629	0.000185599	0.00337776	BLCA
PER1|5187	2613.93	820.541	4407.33	5.37125	2.42526	9.25201e-10	1.78955e-07	BLCA
PER2|8864	989.287	329.317	1649.26	5.00812	2.32427	2.34731e-07	1.37595e-05	BLCA
PER3|8863	816.924	428.5	1205.35	2.81295	1.49208	0.000188701	0.00342153	BLCA
PFKFB4|5210	287.496	493.563	81.4294	0.164983	-2.59961	1.33929e-06	5.80566e-05	BLCA
PGCP|10404	801.141	363.397	1238.88	3.40918	1.76942	7.65402e-06	0.000240099	BLCA
PGM5P2|595135	59.9814	2.86049	117.102	40.9379	5.35537	1.86381e-08	1.71829e-06	BLCA
PGM5|5239	5558.41	225.679	10891.1	48.2595	5.59274	3.43371e-10	7.75032e-08	BLCA
PGR|5241	142.574	24.4771	260.672	10.6496	3.41273	1.09839e-07	7.54165e-06	BLCA
PHF17|79960	801.724	435.596	1167.85	2.68105	1.4228	0.000508113	0.00771679	BLCA
PHF1|5252	1345.6	821.044	1870.15	2.27778	1.18763	0.00213643	0.0242812	BLCA
PHKG1|5260	32.9463	7.05159	58.8409	8.34435	3.0608	0.00031786	0.00526291	BLCA
PHYHD1|254295	198.354	72.2139	324.494	4.49351	2.16784	3.613e-07	1.9818e-05	BLCA
PHYHIP|9796	314.497	50.1127	578.88	11.5516	3.53002	1.33927e-15	1.6437e-12	BLCA
PI16|221476	2749.94	28.2919	5471.6	193.398	7.59543	9.82497e-33	1.92933e-28	BLCA
PID1|55022	350.103	85.3669	614.84	7.20232	2.84846	2.24683e-11	7.74051e-09	BLCA
PIF1|80119	110.61	176.454	44.7656	0.253696	-1.97883	1.49731e-05	0.000410651	BLCA
PIM3|415116	2688.72	1759.7	3617.75	2.05589	1.03976	0.00512622	0.0479579	BLCA
PIP5K1B|8395	65.9468	28.4069	103.487	3.64302	1.86513	0.000285474	0.00479952	BLCA
PIP5K1C|23396	1928.01	1223.67	2632.36	2.1512	1.10514	0.00455766	0.0438946	BLCA
PIPOX|51268	46.452	12.8975	80.0065	6.20327	2.63303	0.00013629	0.00259838	BLCA
PITPNM2|57605	503.131	271.642	734.62	2.70437	1.43529	0.000331724	0.00543291	BLCA
PITX2|5308	386.332	147.351	625.313	4.24369	2.08532	0.0019369	0.022466	BLCA
PJA2|9867	3349.08	1579.25	5118.91	3.24135	1.69659	1.7396e-05	0.000467314	BLCA
PKD1|5310	2391.41	1103.68	3679.15	3.33352	1.73705	4.04775e-05	0.000947385	BLCA
PKD2|5311	777.37	480.7	1074.04	2.23433	1.15984	0.00333334	0.0342939	BLCA
PKDCC|91461	713.146	101.295	1325	13.0806	3.70935	1.96833e-06	8.10316e-05	BLCA
PKIG|11142	2009.31	647.496	3371.13	5.20641	2.38029	3.05759e-06	0.00011522	BLCA
PKNOX2|63876	89.2114	35.6523	142.77	4.00452	2.00163	2.49574e-05	0.000627514	BLCA
PLA2G2A|5320	2683.77	471.777	4895.76	10.3773	3.37536	3.05332e-06	0.00011522	BLCA
PLA2G4C|8605	115.442	33.0884	197.795	5.97777	2.57961	3.21098e-08	2.75345e-06	BLCA
PLA2G5|5322	169.415	21.1606	317.669	15.0123	3.90808	0.000182281	0.00332662	BLCA
PLAC9|219348	336.086	81.3635	590.808	7.26134	2.86024	8.72955e-11	2.4144e-08	BLCA
PLAU|5328	3046.55	5062.4	1030.7	0.2036	-2.29619	0.000232462	0.00404685	BLCA
PLCB4|5332	594.938	150.538	1039.34	6.90416	2.78747	2.01144e-05	0.000528765	BLCA
PLCD4|84812	255.541	32.4836	478.598	14.7335	3.88103	2.64792e-07	1.51595e-05	BLCA
PLCL1|5334	161.828	48.8928	274.763	5.6197	2.49049	1.14751e-05	0.000332098	BLCA
PLEKHA4|57664	641.482	370.02	912.945	2.46728	1.30292	0.000888869	0.0121298	BLCA
PLEKHG4B|153478	156.243	301.751	10.7356	0.0355776	-4.81289	9.10402e-06	0.000275463	BLCA
PLEKHH2|130271	168.326	98.7723	237.879	2.40836	1.26805	0.00276157	0.0297324	BLCA
PLEKHO1|51177	2153.69	1017.17	3290.21	3.23467	1.69362	3.37405e-05	0.000815963	BLCA
PLEKHO2|80301	1297.82	673.341	1922.3	2.85487	1.51343	0.000101073	0.00202115	BLCA
PLIN4|729359	2199.35	369.644	4029.05	10.8998	3.44623	6.13895e-07	3.09104e-05	BLCA
PLK1S1|55857	559.395	254.683	864.107	3.39287	1.7625	1.21308e-05	0.000346238	BLCA
PLK1|5347	661.153	1091.02	231.284	0.211989	-2.23794	2.31731e-08	2.08738e-06	BLCA
PLK3|1263	868.92	417.806	1320.03	3.15944	1.65967	0.00140222	0.0174939	BLCA
PLK4|10733	180.506	275.92	85.0924	0.308396	-1.69715	7.72757e-05	0.00160748	BLCA
PLN|5350	1504.5	94.7091	2914.3	30.7711	4.9435	2.28215e-05	0.000585515	BLCA
PLP1|5354	199.844	14.1033	385.584	27.34	4.77294	8.01474e-21	2.24836e-17	BLCA
PLSCR4|57088	427.044	160.806	693.282	4.31128	2.10812	3.45907e-05	0.000832422	BLCA
PLXNA1|5361	2141.1	3045.75	1236.45	0.40596	-1.30059	0.000698677	0.0099564	BLCA
PMP22|5376	2787.94	1150.4	4425.47	3.84689	1.94369	5.22867e-07	2.69489e-05	BLCA
PMP2|5375	34.3398	4.07206	64.6075	15.8661	3.98787	1.71833e-09	2.72119e-07	BLCA
PNMA1|9240	1378.21	739.299	2017.12	2.72842	1.44806	0.00422414	0.0412889	BLCA
PNPLA7|375775	141.17	55.4204	226.919	4.09451	2.03369	5.85919e-06	0.000195012	BLCA
POC1A|25886	268.719	376.904	160.535	0.42593	-1.23131	0.00268829	0.0291496	BLCA
PODNL1|79883	92.0299	131.578	52.4817	0.398863	-1.32604	0.00489272	0.0463475	BLCA
PODN|127435	2070.83	608.168	3533.49	5.81005	2.53855	7.36125e-09	8.26016e-07	BLCA
PODXL2|50512	764.714	1272.74	256.689	0.201683	-2.30984	0.000214417	0.00380352	BLCA
POLA2|23649	431.108	589.034	273.181	0.463778	-1.10849	0.00520437	0.0484581	BLCA
POLD1|5424	666.721	945.815	387.627	0.409834	-1.28689	0.000991215	0.0131606	BLCA
POLE2|5427	78.3745	124.374	32.375	0.260303	-1.94173	5.58687e-05	0.00123547	BLCA
POLQ|10721	193.487	333.193	53.7816	0.161413	-2.63117	2.03065e-09	3.11788e-07	BLCA
POPDC2|64091	723.786	36.8679	1410.7	38.2637	5.25791	2.37403e-05	0.000602556	BLCA
POSTN|10631	3112.36	5024.36	1200.36	0.238908	-2.06547	0.00012829	0.00245215	BLCA
POU6F1|5463	186.732	102.067	271.397	2.65902	1.41089	0.00158138	0.0191689	BLCA
PPAN-P2RY11|692312	47.1718	22.0046	72.3391	3.28746	1.71697	0.00167301	0.0200439	BLCA
PPAP2B|8613	3099.68	1029.49	5169.87	5.02178	2.3282	3.41186e-09	4.6206e-07	BLCA
PPAPDC1A|196051	65.5383	127.329	3.74715	0.0294288	-5.08663	6.04054e-12	2.57865e-09	BLCA
PPAPDC3|84814	86.0914	36.2461	135.937	3.75038	1.90704	0.000451686	0.00700061	BLCA
PPARGC1B|133522	77.1656	39.8434	114.488	2.87344	1.52278	0.00167398	0.0200439	BLCA
PPFIA4|8497	43.6884	74.0296	13.3472	0.180296	-2.47156	0.00101274	0.0134011	BLCA
PPM1K|152926	238.882	122.091	355.672	2.91317	1.54259	0.00027134	0.0046013	BLCA
PPM1L|151742	240.819	92.8731	388.764	4.18597	2.06556	0.000600546	0.00880725	BLCA
PPP1R12A|4659	3264.06	1470.27	5057.86	3.44008	1.78244	0.000648031	0.00935002	BLCA
PPP1R12B|4660	10419.7	980.162	19859.2	20.2611	4.34064	1.20975e-06	5.37461e-05	BLCA
PPP1R12C|54776	2732.15	1426.04	4038.26	2.83181	1.50172	0.00094049	0.0126928	BLCA
PPP1R14A|94274	632.464	120.931	1144	9.45993	3.24183	4.67038e-05	0.0010738	BLCA
PPP1R14B|26472	1999.74	2779.04	1220.43	0.439157	-1.18719	0.00180419	0.0213041	BLCA
PPP1R15A|23645	5558.77	2973.66	8143.88	2.73867	1.45348	0.000108149	0.00213439	BLCA
PPP1R16B|26051	238.686	107.422	369.949	3.44389	1.78404	0.00139127	0.0173949	BLCA
PPP1R1B|84152	523.837	176.277	871.397	4.94335	2.30549	0.000175597	0.0032196	BLCA
PPP1R3B|79660	1645.95	727.064	2564.83	3.52766	1.81871	0.000201656	0.00360976	BLCA
PPP3CB|5532	1448.21	780.478	2115.93	2.71107	1.43886	0.00020622	0.00367871	BLCA
PQLC2|54896	323.228	445.426	201.03	0.451322	-1.14777	0.0045427	0.0438138	BLCA
PRAC|84366	35.7074	2.28294	69.1318	30.2819	4.92038	9.69237e-06	0.000289694	BLCA
PRAME|23532	323.959	641.989	5.92777	0.00923344	-6.75892	0.00385973	0.0384154	BLCA
PRC1|9055	940.592	1421.08	460.103	0.323769	-1.62696	2.47296e-05	0.000622584	BLCA
PRDM6|93166	217.14	35.4298	398.851	11.2575	3.49282	9.31478e-08	6.61033e-06	BLCA
PRELP|5549	3338.76	338.874	6338.64	18.705	4.22535	1.12207e-07	7.62423e-06	BLCA
PREX2|80243	56.4874	24.0639	88.9108	3.69478	1.88549	0.000361574	0.00585344	BLCA
PRICKLE2|166336	1018.41	262.405	1774.42	6.76214	2.75748	5.90972e-08	4.49803e-06	BLCA
PRIM1|5557	170.513	253.62	87.4056	0.344632	-1.53687	0.00036874	0.00593168	BLCA
PRIMA1|145270	161.74	32.3757	291.105	8.99145	3.16855	1.21738e-11	4.59723e-09	BLCA
PRKAA2|5563	263.822	83.2086	444.435	5.34121	2.41717	0.000771087	0.0107694	BLCA
PRKAG2|51422	826.408	351.062	1301.75	3.70804	1.89066	8.1756e-06	0.00025201	BLCA
PRKAR2B|5577	528.059	213.24	842.877	3.95271	1.98284	1.1852e-06	5.30155e-05	BLCA
PRKCA|5578	892.98	510.292	1275.67	2.49988	1.32186	0.00487415	0.0462162	BLCA
PRKCB|5579	507.356	108.331	906.382	8.36681	3.06468	2.41823e-12	1.10435e-09	BLCA
PRKCDBP|112464	504.296	275.839	732.753	2.65645	1.4095	0.000410354	0.00645683	BLCA
PRKCZ|5590	595.415	827.471	363.359	0.43912	-1.18731	0.00272761	0.0294946	BLCA
PRKD1|5587	264.617	128.461	400.772	3.1198	1.64145	0.000115362	0.00224962	BLCA
PRKG1|5592	163.638	24.9522	302.323	12.1161	3.59885	5.79096e-05	0.001272	BLCA
PROS1|5627	552.04	317.25	786.83	2.48016	1.31043	0.00095447	0.012811	BLCA
PRPH|5630	14.6315	4.67577	24.5873	5.25845	2.39464	0.00416587	0.0408209	BLCA
PRR11|55771	114.348	194.942	33.7542	0.17315	-2.5299	6.15575e-07	3.09157e-05	BLCA
PRR19|284338	42.5469	64.1859	20.9078	0.325738	-1.61821	0.00334655	0.0343524	BLCA
PRSS16|10279	280.947	420.988	140.906	0.334704	-1.57904	0.000139644	0.00264709	BLCA
PRSS23|11098	3769.43	1637.29	5901.57	3.60448	1.84979	4.5391e-06	0.000158885	BLCA
PRSS35|167681	27.2932	8.10858	46.4778	5.73193	2.51902	0.000165677	0.00306349	BLCA
PRSS8|5652	1333.23	2137.49	528.974	0.247475	-2.01465	0.00254611	0.0278695	BLCA
PRUNE2|158471	3162.32	164.917	6159.73	37.3505	5.22306	7.7882e-07	3.74845e-05	BLCA
PSAT1|29968	604.608	883.538	325.677	0.368605	-1.43985	0.000913852	0.012394	BLCA
PSD|5662	1603.8	136.961	3070.63	22.4197	4.48669	3.04888e-07	1.6865e-05	BLCA
PSG4|5672	15.6023	30.1171	1.08751	0.0361093	-4.79148	5.9896e-06	0.000198344	BLCA
PSMG3|84262	731.525	1017.11	445.939	0.438437	-1.18956	0.00214602	0.0243591	BLCA
PSRC1|84722	224.108	357.792	90.4234	0.252726	-1.98435	0.000367602	0.00592174	BLCA
PTBP2|58155	515.874	316.19	715.558	2.26307	1.17828	0.0052173	0.0485325	BLCA
PTCH2|8643	35.7781	11.4414	60.1148	5.25413	2.39345	7.66002e-05	0.00159681	BLCA
PTGDS|5730	2128.1	496.142	3760.05	7.57858	2.92193	0.000472294	0.00724565	BLCA
PTGFR|5737	314.462	37.4544	591.47	15.7917	3.9811	3.10206e-09	4.2898e-07	BLCA
PTGIS|5740	4280.89	565.869	7995.9	14.1303	3.82072	9.21499e-06	0.000277964	BLCA
PTGS1|5742	8550.07	322.552	16777.6	52.0151	5.70086	5.40689e-09	6.61637e-07	BLCA
PTH1R|5745	70.1432	15.3782	124.908	8.12243	3.02191	8.51315e-09	9.18531e-07	BLCA
PTPLA|9200	146.703	34.4567	258.949	7.51521	2.90981	1.65654e-06	6.99561e-05	BLCA
PTPN21|11099	591.931	350.791	833.071	2.37484	1.24783	0.00309323	0.0324302	BLCA
PTPRD|5789	188.178	72.0145	304.341	4.2261	2.07933	3.15232e-05	0.000767066	BLCA
PTPRN2|5799	240.587	99.5297	381.644	3.83448	1.93903	0.000120682	0.00233753	BLCA
PTRF|284119	12768.9	3452.92	22084.9	6.396	2.67717	1.26093e-05	0.000357816	BLCA
PTTG1|9232	581.134	813.253	349.014	0.429159	-1.22042	0.00162078	0.0195619	BLCA
PYCR1|5831	830	1423.92	236.076	0.165793	-2.59255	5.42464e-09	6.61637e-07	BLCA
PYGB|5834	7931.3	3250.09	12612.5	3.88067	1.9563	0.00186347	0.0218575	BLCA
PYGM|5837	564.01	16.5843	1111.44	67.0173	6.06646	8.6453e-11	2.4144e-08	BLCA
RAB11FIP2|22841	454.222	272.164	636.279	2.33785	1.22518	0.00269174	0.0291709	BLCA
RAB23|51715	1749.64	452.041	3047.24	6.74107	2.75298	0.000315509	0.0052328	BLCA
RAB30|27314	81.2566	42.5297	119.983	2.82117	1.49629	0.0040467	0.0399522	BLCA
RAB37|326624	131.801	70.0546	193.546	2.76279	1.46613	0.00501766	0.0472348	BLCA
RAB3IP|117177	454.573	646.508	262.638	0.40624	-1.29959	0.00104712	0.0137448	BLCA
RAB9B|51209	58.768	5.6837	111.852	19.6795	4.29862	1.35234e-05	0.000377752	BLCA
RAC3|5881	149.664	256.551	42.778	0.166743	-2.5843	5.01636e-08	3.95608e-06	BLCA
RACGAP1|29127	826.591	1166.08	487.102	0.417727	-1.25937	0.000967838	0.0129289	BLCA
RAD51AP1|10635	199.744	323.057	76.4308	0.236586	-2.07956	1.18406e-06	5.30155e-05	BLCA
RAD51|5888	202.323	315.253	89.3934	0.28356	-1.81827	1.75813e-05	0.000470838	BLCA
RAD54B|25788	116.459	168.748	64.1692	0.380266	-1.39492	0.00239859	0.0265749	BLCA
RAD54L|8438	227.347	382.672	72.0225	0.18821	-2.40959	1.79804e-08	1.67337e-06	BLCA
RAET1K|646024	5.8521	11.0309	0.673264	0.0610341	-4.03424	0.00209425	0.0239236	BLCA
RAG1AP1|55974	1195.19	1679.53	710.858	0.423248	-1.24042	0.00137856	0.0172977	BLCA
RAI2|10742	455.534	99.3965	811.671	8.16599	3.02963	1.37149e-12	6.56878e-10	BLCA
RAMP1|10267	866.624	140.059	1593.19	11.3752	3.50782	2.8316e-07	1.57966e-05	BLCA
RAMP3|10268	385.583	207.606	563.56	2.71456	1.44072	0.00122497	0.0156811	BLCA
RANBP3L|202151	164.845	4.27408	325.417	76.1373	6.25053	9.77432e-07	4.5056e-05	BLCA
RAP1A|5906	2455.57	1415.98	3495.16	2.46836	1.30355	0.00161464	0.019521	BLCA
RAP1GAP|5909	552.854	790.327	315.382	0.399052	-1.32535	0.00438895	0.0424979	BLCA
RAPGEF3|10411	424.479	219.527	629.432	2.86722	1.51965	0.000102399	0.0020435	BLCA
RASA3|22821	605.203	347.966	862.439	2.47851	1.30948	0.000827066	0.0114572	BLCA
RASD1|51655	479.213	118.516	839.911	7.0869	2.82516	2.46451e-06	9.79667e-05	BLCA
RASD2|23551	215.426	86.0938	344.758	4.00445	2.0016	0.00170098	0.0203177	BLCA
RASGRP2|10235	315.281	58.0257	572.536	9.86695	3.3026	1.24182e-06	5.46762e-05	BLCA
RASGRP4|115727	34.2471	15.6997	52.7945	3.36276	1.74965	0.00275186	0.0297077	BLCA
RASL11A|387496	360.786	65.7466	655.825	9.97504	3.31832	2.86678e-05	0.000707222	BLCA
RASL12|51285	920.504	164.598	1676.41	10.1849	3.34835	4.99625e-06	0.000171039	BLCA
RASSF3|283349	563.222	139.02	987.424	7.10274	2.82837	0.000635183	0.00919166	BLCA
RBL1|5933	157.697	230.891	84.5038	0.36599	-1.45012	0.000903043	0.012272	BLCA
RBM24|221662	147.412	24.063	270.762	11.2522	3.49214	1.38371e-13	9.05732e-11	BLCA
RBMS3|27303	52.2701	20.5432	83.997	4.0888	2.03168	0.000179612	0.00328096	BLCA
RBPMS2|348093	1099.93	106.078	2093.79	19.7382	4.30292	8.49624e-07	4.02026e-05	BLCA
RBPMS|11030	2773.51	1007.53	4539.48	4.50555	2.1717	1.32755e-06	5.78029e-05	BLCA
RCAN2|10231	1217.97	178.352	2257.6	12.6581	3.66199	3.50618e-10	7.82396e-08	BLCA
RCBTB2|1102	362.795	221.042	504.547	2.28258	1.19067	0.00325802	0.0337622	BLCA
RCC1|1104	1061.53	1585.44	537.612	0.339093	-1.56025	6.9286e-05	0.00146455	BLCA
RCC2|55920	4756.17	6890.97	2621.38	0.380408	-1.39438	0.000255366	0.00436813	BLCA
RCSD1|92241	391.894	147.488	636.301	4.31425	2.10911	2.54101e-07	1.467e-05	BLCA
RDH5|5959	79.0153	31.696	126.334	3.98581	1.99487	0.00235211	0.026169	BLCA
RDM1|201299	30.0633	54.9733	5.15329	0.0937415	-3.41517	0.000120823	0.00233753	BLCA
RECK|8434	318.924	107.978	529.87	4.90722	2.2949	4.39687e-08	3.58263e-06	BLCA
RECQL4|9401	507.321	808.257	206.386	0.255347	-1.96947	5.60859e-06	0.000188589	BLCA
REEP1|65055	541.841	58.1836	1025.5	17.6252	4.13957	4.44268e-06	0.000156066	BLCA
RELL2|285613	90.7299	141.735	39.7251	0.280278	-1.83507	0.00033944	0.00554541	BLCA
REM1|28954	31.639	13.8637	49.4142	3.56427	1.83361	0.00223958	0.0251882	BLCA
RERGL|79785	50.9703	7.2382	94.7024	13.0837	3.7097	1.06798e-10	2.87287e-08	BLCA
RERG|85004	336.777	93.0007	580.553	6.24246	2.64211	3.28438e-05	0.000796239	BLCA
REV3L|5980	811.342	462.378	1160.31	2.50943	1.32736	0.00085451	0.0117507	BLCA
RFC3|5983	297.277	416.826	177.728	0.426384	-1.22977	0.00239942	0.0265749	BLCA
RFC4|5984	423.364	613.484	233.243	0.380194	-1.39519	0.000370643	0.00595121	BLCA
RFC5|5985	383.804	538.521	229.088	0.425402	-1.2331	0.00213668	0.0242812	BLCA
RFWD3|55159	863.607	1217.41	509.801	0.418757	-1.25581	0.00112285	0.0145633	BLCA
RFX2|5990	479.563	226.511	732.615	3.23434	1.69347	0.000980976	0.0130423	BLCA
RGAG4|340526	269.582	96.4145	442.75	4.59215	2.19917	8.41731e-07	4.0022e-05	BLCA
RGL1|23179	586.865	312.899	860.831	2.75115	1.46003	0.000223432	0.00392795	BLCA
RGN|9104	87.4532	18.1239	156.783	8.65057	3.1128	2.70903e-07	1.52865e-05	BLCA
RGS11|8786	74.7774	35.6892	113.866	3.19048	1.67377	0.000676242	0.00969296	BLCA
RGS13|6003	17.0671	4.00447	30.1297	7.52402	2.9115	0.000215579	0.00381725	BLCA
RGS1|5996	1632.55	993.2	2271.89	2.28745	1.19374	0.00292692	0.0310681	BLCA
RGS20|8601	25.3495	44.4366	6.26233	0.140927	-2.82698	0.00325252	0.0337578	BLCA
RGS22|26166	16.9951	1.21216	32.778	27.0411	4.75708	3.86017e-08	3.22232e-06	BLCA
RGS2|5997	3901.55	849.013	6954.08	8.19078	3.034	3.95788e-07	2.15294e-05	BLCA
RGS5|8490	6675.49	1643.46	11707.5	7.1237	2.83263	2.9515e-05	0.000726298	BLCA
RGS7BP|401190	14.7612	4.42206	25.1004	5.67616	2.50492	0.00229727	0.0257032	BLCA
RGS9|8787	54.9403	22.0694	87.8112	3.97887	1.99236	0.000164421	0.00304597	BLCA
RHBDF2|79651	703.53	960.995	446.066	0.46417	-1.10727	0.00495798	0.0468753	BLCA
RHBDL3|162494	50.9041	22.0191	79.7892	3.62364	1.85744	0.00365437	0.0367688	BLCA
RHEBL1|121268	22.8401	36.4937	9.18645	0.251727	-1.99007	0.00349079	0.0354991	BLCA
RHOB|388	13200.4	4192.71	22208.2	5.29686	2.40514	4.31298e-09	5.57197e-07	BLCA
RHOJ|57381	226.565	74.7309	378.399	5.06349	2.34013	6.17348e-08	4.60945e-06	BLCA
RHPN1|114822	368.22	568.905	167.535	0.294487	-1.76372	0.00108405	0.0141164	BLCA
RIC3|79608	90.7388	27.5229	153.955	5.59368	2.4838	2.69835e-07	1.52865e-05	BLCA
RMI1|80010	241.562	333.184	149.939	0.450017	-1.15195	0.00505877	0.0475306	BLCA
RNASE4|6038	953.933	395.73	1512.14	3.82113	1.934	8.47882e-07	4.02026e-05	BLCA
RNASEH2A|10535	617.09	883.883	350.298	0.396317	-1.33527	0.00062306	0.00906298	BLCA
RND1|27289	227.51	63.8812	391.139	6.1229	2.61422	0.000486607	0.00742463	BLCA
RND3|390	3238.92	1538.07	4939.77	3.21167	1.68332	0.000536722	0.00805165	BLCA
RNF112|7732	73.3228	24.0553	122.59	5.09619	2.34942	2.93266e-06	0.000111522	BLCA
RNF150|57484	192.83	26.2385	359.422	13.6983	3.77592	2.46338e-05	0.000620967	BLCA
RNF180|285671	136.038	31.2853	240.791	7.69664	2.94423	1.0763e-08	1.10656e-06	BLCA
RNFT2|84900	64.4787	107.928	21.0292	0.194844	-2.35961	5.00946e-05	0.00113078	BLCA
ROCK2|9475	1415.02	809.098	2020.95	2.49778	1.32065	0.00515047	0.0481618	BLCA
ROR1|4919	94.1183	19.6357	168.601	8.58643	3.10206	2.43465e-05	0.000614515	BLCA
ROR2|4920	578.11	236.617	919.604	3.88647	1.95846	0.000111936	0.00219712	BLCA
RORA|6095	347.442	202.493	492.391	2.43165	1.28193	0.00173428	0.0206275	BLCA
ROS1|6098	5.18258	10.0033	0.36185	0.036173	-4.78894	0.00519828	0.0484473	BLCA
RPLP0P2|113157	51.0735	85.9665	16.1806	0.188219	-2.40951	1.19326e-05	0.000342991	BLCA
RPS6KA2|6196	1156.51	528.664	1784.36	3.37523	1.75499	6.87581e-06	0.000221845	BLCA
RPS6KA5|9252	342.774	177.506	508.043	2.86213	1.51709	0.00300142	0.0317217	BLCA
RRAD|6236	390.767	121.363	660.171	5.43966	2.44352	4.90235e-05	0.00111163	BLCA
RRAS|6237	1344.25	633.517	2054.99	3.24378	1.69768	1.29732e-05	0.000365373	BLCA
RRM2|6241	1283.38	1910.62	656.141	0.343418	-1.54196	6.90422e-05	0.00146413	BLCA
RRN3P1|730092	42.362	21.1066	63.6175	3.01411	1.59173	0.00387094	0.0384685	BLCA
RSAD2|91543	251.909	365.115	138.703	0.379889	-1.39635	0.000655745	0.00944744	BLCA
RSPO3|84870	169.173	38.0849	300.26	7.88397	2.97892	2.12954e-09	3.16801e-07	BLCA
RTKN|6242	568.739	820.395	317.083	0.3865	-1.37146	0.000538061	0.00806557	BLCA
RTN4R|65078	109.179	185.257	33.101	0.178676	-2.48458	1.61581e-07	1.00094e-05	BLCA
RUNDC3B|154661	49.7623	23.5042	76.0203	3.23432	1.69346	0.00228711	0.0256347	BLCA
RUNX1T1|862	64.7172	21.0825	108.352	5.13943	2.36161	0.00133536	0.0168308	BLCA
RUSC2|9853	1033.65	413.33	1653.97	4.00157	2.00057	3.89112e-05	0.000919493	BLCA
RUVBL1|8607	1365.14	1925.58	804.693	0.417896	-1.25878	0.000961321	0.0128768	BLCA
RXRG|6258	19.7381	1.48371	37.9924	25.6064	4.67843	1.53825e-08	1.48071e-06	BLCA
RYR2|6262	283.386	36.8242	529.948	14.3913	3.84712	0.000929678	0.012586	BLCA
RYR3|6263	106.587	15.3616	197.812	12.877	3.68673	4.84174e-08	3.86493e-06	BLCA
S100B|6285	138.88	80.5846	197.175	2.44681	1.2909	0.0038203	0.0380809	BLCA
S1PR1|1901	687.38	273.763	1101	4.02171	2.00781	3.40852e-05	0.000822275	BLCA
S1PR5|53637	149.118	215.311	82.9253	0.385142	-1.37654	0.0018668	0.0218595	BLCA
SAC3D1|29901	224.295	313.251	135.339	0.432048	-1.21074	0.00314889	0.0328908	BLCA
SALL3|27164	7.82643	0.417286	15.2356	36.5111	5.19026	0.00321697	0.033495	BLCA
SALL4|57167	60.8475	110.754	10.9414	0.0987905	-3.33948	1.29989e-09	2.21965e-07	BLCA
SAMD4A|23034	840.606	225.4	1455.81	6.4588	2.69127	1.13402e-05	0.000328932	BLCA
SASS6|163786	168.423	246.428	90.4171	0.36691	-1.4465	0.000687421	0.00984601	BLCA
SATB1|6304	1189.54	686.413	1692.67	2.46597	1.30215	0.000932963	0.0126175	BLCA
SBDS|51119	2443.8	1422.21	3465.39	2.43662	1.28488	0.00085111	0.0117132	BLCA
SCAND3|114821	51.938	81.2635	22.6125	0.278262	-1.84549	0.000524445	0.0079037	BLCA
SCARA3|51435	1188.77	664.015	1713.52	2.58054	1.36768	0.000463102	0.00714931	BLCA
SCARA5|286133	1173.29	34.6596	2311.91	66.7034	6.05969	3.66602e-24	1.79974e-20	BLCA
SCD|6319	9317.86	15644.3	2991.4	0.191213	-2.38675	0.000884769	0.0120822	BLCA
SCMH1|22955	1052.12	646.623	1457.61	2.25418	1.1726	0.00318331	0.0331974	BLCA
SCN1B|6324	163.693	73.7596	253.627	3.43856	1.7818	4.54983e-05	0.00105484	BLCA
SCN2B|6327	25.7017	4.92014	46.4834	9.44756	3.23994	3.13744e-06	0.000117129	BLCA
SCN4B|6330	182.681	46.8886	318.474	6.79214	2.76387	3.70248e-05	0.000883423	BLCA
SCN7A|6332	106.192	12.8091	199.576	15.5808	3.9617	3.2695e-09	4.48973e-07	BLCA
SCRG1|11341	137.985	15.5727	260.397	16.7213	4.06362	4.84514e-05	0.00110219	BLCA
SCUBE1|80274	84.8517	24.0809	145.623	6.04723	2.59627	0.00199476	0.0229608	BLCA
SCUBE3|222663	170.773	55.5208	286.025	5.15167	2.36504	0.00348634	0.0354721	BLCA
SDC2|6383	2111.71	910.866	3312.56	3.63671	1.86263	3.05785e-05	0.000750587	BLCA
SDC3|9672	2738.86	1323.28	4154.44	3.1395	1.65054	0.000139654	0.00264709	BLCA
SDPR|8436	1921.41	230.601	3612.22	15.6644	3.96941	5.51731e-11	1.61707e-08	BLCA
SEC14L4|284904	13.1919	23.1448	3.23901	0.139945	-2.83707	0.00322307	0.0335408	BLCA
SELENBP1|8991	1204.68	486.725	1922.64	3.95015	1.98191	4.88317e-07	2.55029e-05	BLCA
SELE|6401	888.903	145.195	1632.61	11.2442	3.49112	7.02955e-05	0.00147952	BLCA
SELM|140606	1759.86	645.085	2874.63	4.4562	2.15582	9.98882e-07	4.58296e-05	BLCA
SELP|6403	250.024	97.7698	402.279	4.11455	2.04073	5.17392e-05	0.0011585	BLCA
SEMA3A|10371	291.763	107.649	475.878	4.42066	2.14426	0.000481817	0.00736641	BLCA
SEMA3B|7869	472.767	208.593	736.942	3.53292	1.82086	4.57717e-06	0.000159648	BLCA
SEMA3E|9723	210.896	45.4318	376.36	8.28405	3.05034	5.56892e-12	2.43015e-09	BLCA
SEMA3G|56920	336.428	136.757	536.1	3.92009	1.97089	1.89245e-06	7.8236e-05	BLCA
SEMA4F|10505	229.581	332.93	126.232	0.379154	-1.39914	0.00161044	0.019485	BLCA
SEPP1|6414	4321.15	1992.79	6649.5	3.33677	1.73845	7.31523e-06	0.000232442	BLCA
SEPT14|346288	8.25738	16.5148	0	0	#NAME?	0.00326836	0.0338328	BLCA
SEPW1|6415	5348.78	3470.34	7227.22	2.08257	1.05836	0.00511767	0.0479235	BLCA
SERPIND1|3053	32.9658	10.7391	55.1924	5.13938	2.3616	6.47175e-05	0.00139501	BLCA
SERPINF1|5176	3396.23	1791.13	5001.33	2.79227	1.48144	7.89665e-05	0.0016374	BLCA
SERPING1|710	6298.12	3996.46	8599.77	2.15184	1.10557	0.00287075	0.0306375	BLCA
SERTAD1|29950	1198.2	549.734	1846.67	3.3592	1.74812	4.20026e-05	0.000980744	BLCA
SETBP1|26040	569.606	280.484	858.728	3.06159	1.61428	0.000806579	0.0112093	BLCA
SETD7|80854	2151.65	1190.58	3112.73	2.61447	1.38652	0.00032965	0.00541702	BLCA
SFRP1|6422	1272.73	201.938	2343.51	11.6051	3.53669	9.97851e-07	4.58296e-05	BLCA
SFRP2|6423	6192.45	3196.13	9188.78	2.87497	1.52355	0.00186654	0.0218595	BLCA
SFRP5|6425	25.9417	2.22457	49.6589	22.3229	4.48045	0.000443246	0.00689155	BLCA
SGCA|6442	445.449	34.1535	856.745	25.0851	4.64876	2.19351e-09	3.21448e-07	BLCA
SGCB|6443	1194.56	493.496	1895.62	3.84122	1.94156	0.000104511	0.00207722	BLCA
SGCD|6444	570.88	114.059	1027.7	9.0103	3.17157	0.000189461	0.00343214	BLCA
SGCE|8910	640.124	358.012	922.236	2.57599	1.36513	0.000840839	0.0116028	BLCA
SGCG|6445	39.9247	6.84721	73.0022	10.6616	3.41435	4.99957e-06	0.000171039	BLCA
SGEF|26084	415.432	199.458	631.407	3.16561	1.66248	0.0025121	0.0275434	BLCA
SGK1|6446	4344.99	2132.23	6557.76	3.07554	1.62084	0.000564438	0.00836519	BLCA
SGK494|124923	76.8055	117.571	36.0397	0.306535	-1.70588	0.00173625	0.0206385	BLCA
SGOL1|151648	96.546	165.021	28.0706	0.170103	-2.55552	9.63066e-08	6.75419e-06	BLCA
SGOL2|151246	204.707	308.141	101.273	0.328657	-1.60534	0.00015088	0.00281637	BLCA
SH3BGRL|6451	3196.51	1399.51	4993.5	3.56803	1.83513	2.74988e-06	0.000106298	BLCA
SH3BGR|6450	270.672	54.0347	487.309	9.01845	3.17288	0.00016161	0.00300524	BLCA
SH3D19|152503	1796.7	897.532	2695.88	3.00366	1.58672	0.000319268	0.00528177	BLCA
SH3GL2|6456	97.6954	30.9317	164.459	5.31685	2.41057	0.000237195	0.00411103	BLCA
SH3RF3|344558	278.23	148.509	407.951	2.74697	1.45784	0.000471645	0.00724565	BLCA
SH3TC1|54436	588.847	350.018	827.676	2.36467	1.24164	0.00192938	0.0224147	BLCA
SHCBP1|79801	229.266	325.736	132.795	0.407676	-1.29451	0.0019198	0.0223733	BLCA
SHE|126669	176.448	93.9464	258.949	2.75635	1.46276	0.000956167	0.0128166	BLCA
SHH|6469	251.706	60.2245	443.188	7.35893	2.8795	0.000196675	0.00353997	BLCA
SHMT2|6472	1855.76	2564.47	1147.04	0.447282	-1.16074	0.00241499	0.0267023	BLCA
SIK1|150094	7952.48	4834.85	11070.1	2.28965	1.19513	0.00518708	0.048389	BLCA
SIM2|6493	192.762	312.581	72.9425	0.233355	-2.0994	1.28756e-06	5.61863e-05	BLCA
SIRT1|23411	605.626	385.114	826.139	2.14518	1.1011	0.0050814	0.0476748	BLCA
SIX1|6495	174.583	290.95	58.2154	0.200087	-2.3213	0.000741654	0.0104251	BLCA
SIX4|51804	210.328	338.073	82.583	0.244276	-2.03342	3.26571e-06	0.00012077	BLCA
SKA1|220134	178.055	284.591	71.5194	0.251306	-1.99248	3.44343e-06	0.000126154	BLCA
SKA3|221150	176.913	283.312	70.5135	0.24889	-2.00642	4.08224e-06	0.000146283	BLCA
SKP2|6502	287.459	453.244	121.674	0.268452	-1.89726	0.000208169	0.0037061	BLCA
SLC12A8|84561	330.285	555.32	105.25	0.18953	-2.3995	9.11148e-07	4.26005e-05	BLCA
SLC15A1|6564	119.238	191.945	46.5323	0.242426	-2.04439	0.00247033	0.0271612	BLCA
SLC16A13|201232	121.093	181.073	61.1126	0.337503	-1.56703	0.000532774	0.00799854	BLCA
SLC16A2|6567	290.28	147.08	433.481	2.94725	1.55937	0.000145508	0.00273692	BLCA
SLC19A1|6573	366.344	571.646	161.042	0.281715	-1.82769	8.18772e-06	0.00025201	BLCA
SLC1A6|6511	420.731	832.9	8.56156	0.0102792	-6.60413	0.00350259	0.0355673	BLCA
SLC22A3|6581	203.252	72.8471	333.656	4.58023	2.19542	4.82857e-07	2.5285e-05	BLCA
SLC24A3|57419	534.485	148.462	920.508	6.20031	2.63234	1.52131e-10	3.82999e-08	BLCA
SLC25A23|79085	2364.4	737.409	3991.39	5.41272	2.43635	2.168e-05	0.000560909	BLCA
SLC25A25|114789	1896.9	530.822	3262.98	6.14703	2.61989	0.000106427	0.00210677	BLCA
SLC25A27|9481	86.2236	43.7875	128.66	2.93828	1.55497	0.00121574	0.0155833	BLCA
SLC25A4|291	1081.72	478.318	1685.12	3.52302	1.81681	5.89618e-05	0.00128935	BLCA
SLC26A6|65010	266.702	421.013	112.39	0.266952	-1.90535	6.47449e-06	0.000210732	BLCA
SLC29A2|3177	207.793	342.278	73.3086	0.214179	-2.22311	6.32015e-06	0.000206504	BLCA
SLC2A4|6517	716.47	24.5461	1408.39	57.3775	5.84241	1.27455e-09	2.19546e-07	BLCA
SLC30A2|7780	224.228	372.665	75.7905	0.203374	-2.29779	0.00279516	0.0299938	BLCA
SLC35A2|7355	996.305	1424.46	568.151	0.398853	-1.32607	0.000728349	0.0102822	BLCA
SLC35F2|54733	387.948	545.47	230.426	0.422435	-1.2432	0.00215678	0.0244277	BLCA
SLC38A7|55238	224.33	314.918	133.743	0.424691	-1.23551	0.00290089	0.0308251	BLCA
SLC39A4|55630	479.189	696.503	261.875	0.375985	-1.41125	0.00099551	0.0132087	BLCA
SLC43A1|8501	237.209	111.316	363.103	3.26191	1.70572	5.34567e-05	0.00118748	BLCA
SLC4A4|8671	131.154	60.8844	201.424	3.3083	1.72609	0.000967207	0.0129289	BLCA
SLC5A6|8884	927.182	1374.71	479.651	0.34891	-1.51907	0.000100818	0.00202096	BLCA
SLC6A6|6533	1159.99	1582.16	737.819	0.466338	-1.10055	0.00516707	0.0482711	BLCA
SLC8A1|6546	849.104	239.944	1458.26	6.07752	2.60348	4.59366e-05	0.00106124	BLCA
SLC8A3|6547	15.0162	3.90889	26.1234	6.68308	2.74051	0.000703199	0.00999184	BLCA
SLC9A7|84679	57.4231	87.7919	27.0543	0.308164	-1.69823	0.00135543	0.0170183	BLCA
SLC9A9|285195	328.227	98.1887	558.266	5.68564	2.50732	2.26083e-09	3.28738e-07	BLCA
SLCO1A2|6579	35.3392	63.1449	7.53352	0.119305	-3.06727	0.000693385	0.00990255	BLCA
SLIT2|9353	313.248	55.4304	571.066	10.3024	3.36491	5.57013e-09	6.6829e-07	BLCA
SLIT3|6586	2535.75	476.632	4594.87	9.64028	3.26908	6.74724e-13	3.60697e-10	BLCA
SLMAP|7871	4459.67	1015.46	7903.88	7.78355	2.96043	0.000110914	0.0021802	BLCA
SMAD7|4092	778.139	482.641	1073.64	2.2245	1.15348	0.00240394	0.0266062	BLCA
SMAD9|4093	64.8954	20.8193	108.971	5.23415	2.38796	1.52503e-05	0.000417671	BLCA
SMC2|10592	689.017	945.786	432.249	0.457026	-1.12965	0.00341274	0.0348679	BLCA
SMC4|10051	1699.41	2387.86	1010.95	0.423372	-1.24	0.00106362	0.0139149	BLCA
SMOC2|64094	2620.94	598.438	4643.45	7.75928	2.95592	4.28882e-08	3.53863e-06	BLCA
SMPX|23676	45.3496	4.94549	85.7536	17.3398	4.11601	0.00102942	0.0135669	BLCA
SMTN|6525	10377.7	1438.11	19317.4	13.4324	3.74765	2.93615e-06	0.000111522	BLCA
SMYD2|56950	721.963	1007.97	435.957	0.432509	-1.2092	0.00210019	0.0239776	BLCA
SNED1|25992	341.759	119.942	563.577	4.69873	2.23227	6.158e-08	4.60945e-06	BLCA
SNHG10|283596	111.487	159.831	63.1428	0.395059	-1.33986	0.00247191	0.0271634	BLCA
SNHG1|23642	761.83	1037.85	485.806	0.468088	-1.09515	0.00460675	0.0442705	BLCA
SNORD116-20|100033431	10.7147	2.4504	18.9789	7.74524	2.95331	0.00189771	0.0221818	BLCA
SNORD116-4|100033416	61.2584	7.2858	115.231	15.8158	3.9833	7.21e-06	0.000230216	BLCA
SNPH|9751	174.555	92.6347	256.475	2.76867	1.46919	0.000860205	0.011796	BLCA
SNRK|54861	1030.16	661.194	1399.12	2.11605	1.08138	0.00510546	0.047832	BLCA
SNTA1|6640	788.926	369.196	1208.65	3.27374	1.71094	7.90474e-05	0.0016374	BLCA
SNX10|29887	249.206	397.351	101.061	0.254338	-1.97518	3.26436e-06	0.00012077	BLCA
SOBP|55084	439.674	75.5836	803.764	10.6341	3.41063	2.24304e-06	8.97079e-05	BLCA
SOCS1|8651	127.656	74.9799	180.332	2.40508	1.26608	0.00484891	0.0459991	BLCA
SOCS2|8835	650.974	412.374	889.574	2.1572	1.10916	0.00471144	0.0449555	BLCA
SOCS3|9021	8549.65	2314.56	14784.7	6.3877	2.6753	1.58327e-06	6.71506e-05	BLCA
SOD3|6649	1546.04	432.752	2659.33	6.14515	2.61945	5.35306e-11	1.59838e-08	BLCA
SORBS1|10580	9462.14	558.944	18365.3	32.8572	5.03814	4.74021e-07	2.50881e-05	BLCA
SORBS2|8470	2219.03	332.191	4105.86	12.36	3.6276	2.95938e-06	0.000112188	BLCA
SORCS1|114815	106.212	9.24472	203.18	21.9779	4.45798	3.81878e-13	2.2724e-10	BLCA
SORCS2|57537	210.155	128.106	292.205	2.28097	1.18965	0.00499024	0.0471171	BLCA
SOSTDC1|25928	59.0875	19.0428	99.1321	5.20575	2.38011	9.91861e-05	0.00199561	BLCA
SOX10|6663	57.8725	12.4739	103.271	8.27897	3.04945	5.01465e-08	3.95608e-06	BLCA
SOX17|64321	223.383	38.5138	408.253	10.6002	3.40602	4.54505e-07	2.41873e-05	BLCA
SOX18|54345	193.941	104.213	283.669	2.72201	1.44467	0.000614769	0.0089823	BLCA
SOX4|6659	4092.12	6695.61	1488.64	0.22233	-2.16922	1.73234e-06	7.25994e-05	BLCA
SOX5|6660	25.5607	10.9316	40.1897	3.67647	1.87832	0.00496915	0.0469582	BLCA
SOX8|30812	23.1434	8.73939	37.5474	4.29634	2.10311	0.00220858	0.0249252	BLCA
SPAG5|10615	795.605	1314.68	276.526	0.210336	-2.24923	1.70155e-08	1.59873e-06	BLCA
SPARCL1|8404	12603.9	2280.9	22926.9	10.0517	3.32936	1.79023e-09	2.81237e-07	BLCA
SPATA17|128153	26.735	46.3263	7.1437	0.154204	-2.69709	3.82553e-05	0.0009069	BLCA
SPC25|57405	129.31	205.623	52.9961	0.257734	-1.95605	1.31967e-05	0.000370205	BLCA
SPEG|10290	1478.92	261.648	2696.19	10.3047	3.36523	1.58275e-05	0.000431674	BLCA
SPG20|23111	1553.57	885.34	2221.79	2.50953	1.32742	0.000632952	0.0091729	BLCA
SPON1|10418	2048.47	693.057	3403.88	4.91139	2.29613	5.81531e-09	6.8673e-07	BLCA
SPOP|8405	1592.36	944.699	2240.02	2.37115	1.24559	0.0014894	0.0183025	BLCA
SPP1|6696	11273.7	22239.8	307.579	0.0138301	-6.17604	0.00114091	0.0147395	BLCA
SPRY1|10252	1459.65	571.437	2347.86	4.10869	2.03868	1.96382e-07	1.18657e-05	BLCA
SPRY2|10253	555.381	332.935	777.828	2.33628	1.22421	0.00196284	0.0227008	BLCA
SQLE|6713	1470.29	2240.24	700.349	0.312622	-1.67751	0.00141541	0.0176136	BLCA
SRD5A2|6716	50.0117	6.38477	93.6386	14.6659	3.8744	0.000183385	0.00334366	BLCA
SRF|6722	2956.33	1134.71	4777.95	4.21072	2.07407	1.24e-07	8.17108e-06	BLCA
SRGN|5552	1965.61	1088.65	2842.57	2.61109	1.38465	0.000366389	0.00590966	BLCA
SRL|6345	57.6509	9.17999	106.122	11.5601	3.53108	2.40078e-09	3.44118e-07	BLCA
SRMS|6725	22.0383	35.5409	8.53569	0.240165	-2.0579	0.00413092	0.0406407	BLCA
SRPK3|26576	67.0629	21.5684	112.557	5.21863	2.38367	3.14712e-05	0.00076675	BLCA
SRPX|8406	1033.04	196.467	1869.62	9.51618	3.25038	3.93299e-15	4.06485e-12	BLCA
SSC5D|284297	845.237	302.768	1387.71	4.58339	2.19641	0.000196648	0.00353997	BLCA
SSPN|8082	1046	441.359	1650.64	3.7399	1.903	7.42341e-06	0.000235119	BLCA
SSTR1|6751	53.1703	15.2731	91.0675	5.96262	2.57595	3.30951e-06	0.00012196	BLCA
ST5|6764	2254.84	1243.77	3265.9	2.6258	1.39275	0.000293039	0.00490991	BLCA
ST6GALNAC3|256435	58.4954	29.9491	87.0417	2.90632	1.5392	0.00358987	0.0362812	BLCA
ST6GALNAC6|30815	1232.12	620.365	1843.87	2.97223	1.57155	5.92334e-05	0.00129384	BLCA
ST8SIA1|6489	151.991	46.9975	256.985	5.46806	2.45103	5.5588e-08	4.28071e-06	BLCA
STAB1|23166	1421.14	798.671	2043.61	2.55876	1.35544	0.000643286	0.00928839	BLCA
STAB2|55576	16.0378	1.51402	30.5615	20.1856	4.33526	6.51192e-05	0.0014006	BLCA
STAP1|26228	17.3215	4.66213	29.9809	6.43074	2.68498	0.00042266	0.0066081	BLCA
STARD13|90627	623.163	201.84	1044.49	5.17481	2.37151	6.52706e-09	7.45719e-07	BLCA
STARD8|9754	197.738	77.3438	318.132	4.11322	2.04027	2.61617e-06	0.000102135	BLCA
STAT5B|6777	2137.23	1300.2	2974.27	2.28755	1.1938	0.00197804	0.0228219	BLCA
STEAP3|55240	1265.61	1797.16	734.056	0.408453	-1.29176	0.00102785	0.0135644	BLCA
STIL|6491	215.35	355.427	75.2727	0.211781	-2.23935	1.89799e-07	1.15389e-05	BLCA
STK31|56164	28.5757	50.2818	6.8696	0.136622	-2.87174	8.28555e-05	0.00171072	BLCA
STK32A|202374	30.2197	47.7481	12.6913	0.265796	-1.91161	0.00232925	0.0259541	BLCA
STK32B|55351	67.1929	23.4494	110.937	4.7309	2.24211	3.95348e-05	0.000930868	BLCA
STK32C|282974	218.452	309.244	127.66	0.412813	-1.27644	0.00223864	0.0251882	BLCA
STK40|83931	1828.48	1010.25	2646.71	2.61985	1.38949	0.000404076	0.00637337	BLCA
STMN1|3925	4895.47	7748.02	2042.93	0.263671	-1.92319	0.000642942	0.00928839	BLCA
STON1-GTF2A1L|286749	77.6761	6.60363	148.749	22.5253	4.49347	0.000169556	0.0031205	BLCA
STON1|11037	1023.53	246.712	1800.35	7.29738	2.86738	4.00484e-06	0.000144299	BLCA
STRA13|201254	766.199	1044.64	487.759	0.466916	-1.09876	0.0046975	0.0448661	BLCA
STX11|8676	183.974	102.348	265.6	2.59506	1.37577	0.00104651	0.0137448	BLCA
STX2|2054	309.055	145.375	472.734	3.25183	1.70125	0.000321811	0.00531042	BLCA
STXBP6|29091	119.094	57.5034	180.685	3.14216	1.65176	0.00469449	0.0448661	BLCA
SULF1|23213	1805.15	2552.59	1057.71	0.414369	-1.27101	0.00226657	0.0254336	BLCA
SVEP1|79987	995.706	212.95	1778.46	8.35155	3.06204	1.16888e-07	7.86074e-06	BLCA
SVIL|6840	9476.74	2189.43	16764	7.6568	2.93674	0.000245672	0.00423552	BLCA
SYCP2|10388	43.6354	69.8132	17.4577	0.250063	-1.99964	0.000471483	0.00724565	BLCA
SYNC|81493	437.13	197.875	676.384	3.41823	1.77325	0.00378565	0.0378314	BLCA
SYNE1|23345	1700.86	417.917	2983.8	7.1397	2.83586	4.57242e-11	1.47194e-08	BLCA
SYNM|23336	31475.3	568.668	62381.9	109.698	6.7774	6.53174e-09	7.45719e-07	BLCA
SYNPO2|171024	25472.4	700.166	50244.6	71.761	6.16513	3.72978e-07	2.04016e-05	BLCA
SYNPO|11346	3079.06	1004.81	5153.31	5.12862	2.35857	3.99825e-05	0.000938035	BLCA
SYT15|83849	75.4931	33.502	117.484	3.50679	1.81015	0.000412771	0.00648966	BLCA
SYTL3|94120	160.819	94.5898	227.048	2.40034	1.26324	0.00294982	0.0312605	BLCA
TACC1|6867	5189.11	2864.91	7513.31	2.62253	1.39096	0.000974676	0.0129673	BLCA
TACC2|10579	2556.5	1012.84	4100.16	4.04816	2.01727	2.6618e-07	1.51704e-05	BLCA
TACC3|10460	1025.51	1470.58	580.433	0.394698	-1.34118	0.000540478	0.00808107	BLCA
TACR1|6869	74.8813	20.9775	128.785	6.13921	2.61805	2.06783e-07	1.24558e-05	BLCA
TACR2|6865	550.055	31.3406	1068.77	34.1017	5.09177	6.73393e-07	3.29761e-05	BLCA
TACR3|6870	11.0314	0.841388	21.2215	25.222	4.65661	0.00269927	0.0292364	BLCA
TAGLN|6876	54460.5	7625.28	101296	13.2842	3.73164	6.14607e-06	0.00020197	BLCA
TANC2|26115	1244.64	1709.14	780.147	0.456456	-1.13145	0.00441458	0.042683	BLCA
TARBP1|6894	578.337	812.96	343.714	0.422792	-1.24198	0.00152501	0.0186004	BLCA
TARSL2|123283	242.638	145.73	339.546	2.32996	1.22031	0.00333679	0.034306	BLCA
TBC1D1|23216	2621.15	1548.14	3694.15	2.38618	1.2547	0.00132218	0.0166969	BLCA
TBC1D7|51256	333.753	481.502	186.004	0.386299	-1.37221	0.000633922	0.00918019	BLCA
TBX20|57057	81.4032	4.35239	158.454	36.4062	5.18611	7.84778e-06	0.000245393	BLCA
TBX4|9496	241.159	34.2098	448.107	13.0988	3.71136	9.47225e-05	0.00191957	BLCA
TBX5|6910	167.328	53.1175	281.538	5.3003	2.40607	0.0012934	0.0163967	BLCA
TCAM1P|146771	26.2656	49.9054	2.62572	0.052614	-4.24841	0.00391399	0.0388263	BLCA
TCEAL1|9338	709.152	334.56	1083.74	3.23931	1.69569	2.10933e-05	0.000547895	BLCA
TCEAL3|85012	866.654	451.762	1281.55	2.83678	1.50425	0.000152424	0.0028425	BLCA
TCF19|6941	613.533	859.618	367.449	0.427456	-1.22615	0.00193134	0.0224147	BLCA
TCF21|6943	1217.17	112.344	2322	20.6686	4.36937	7.26184e-05	0.00152351	BLCA
TCF3|6929	1855.36	2534.99	1175.73	0.463799	-1.10843	0.00339741	0.0347474	BLCA
TCF4|6925	1258.42	776.85	1740	2.23981	1.16338	0.00278482	0.0298991	BLCA
TDRD5|163589	80.6475	138.899	22.3963	0.161242	-2.6327	0.000105479	0.00209011	BLCA
TDRKH|11022	248.259	354.515	142.003	0.400557	-1.31992	0.00152124	0.0185659	BLCA
TEAD1|7003	3093.44	1313.62	4873.27	3.70981	1.89134	0.000349276	0.00567929	BLCA
TEF|7008	880.536	555.868	1205.2	2.16815	1.11646	0.00377309	0.0377251	BLCA
TENC1|23371	1921.86	604.76	3238.96	5.35578	2.4211	1.23773e-09	2.17011e-07	BLCA
TERT|7015	15.8964	27.3242	4.46866	0.163542	-2.61226	0.000857606	0.0117768	BLCA
TES|26136	3361.61	1639.47	5083.75	3.10086	1.63267	0.000528213	0.00795438	BLCA
TFAP4|7023	292.948	406.963	178.933	0.439677	-1.18548	0.0033558	0.0344294	BLCA
TFEB|7942	555.319	281.266	829.372	2.94871	1.56009	6.92261e-05	0.00146455	BLCA
TFR2|7036	50.7859	87.1455	14.4262	0.165542	-2.59473	2.10034e-06	8.56003e-05	BLCA
TFRC|7037	5886.13	9352.2	2420.06	0.258769	-1.95026	0.00398193	0.0394119	BLCA
TGFB1I1|7041	1983.31	479.126	3487.5	7.27887	2.86372	8.56604e-06	0.000261604	BLCA
TGFB3|7043	841.393	449.934	1232.85	2.74008	1.45422	0.000230996	0.00402847	BLCA
TGFBR2|7048	3079.73	1529.87	4629.58	3.02612	1.59747	2.72338e-05	0.000677807	BLCA
TGFBR3|7049	2380.82	741.19	4020.46	5.42433	2.43945	9.00586e-10	1.78634e-07	BLCA
TGM2|7052	7847.88	3511.73	12184	3.46952	1.79474	0.00132559	0.0167185	BLCA
THRA|7067	865.302	357.157	1373.45	3.84549	1.94317	1.37398e-06	5.92101e-05	BLCA
THSD4|79875	1212.32	351.516	2073.13	5.89768	2.56015	2.08224e-05	0.000542293	BLCA
THSD7B|80731	19.3683	4.04954	34.6871	8.56569	3.09857	0.000335378	0.00548818	BLCA
TIAM2|26230	116.866	48.7592	184.972	3.79359	1.92356	0.000714081	0.0101102	BLCA
TIE1|7075	491.467	296.656	686.278	2.31338	1.21	0.00229091	0.0256627	BLCA
TIMELESS|8914	995.506	1517.47	473.541	0.312059	-1.68011	1.59318e-05	0.000433915	BLCA
TIMP2|7077	8937.58	5406.2	12469	2.30642	1.20566	0.00145653	0.0179812	BLCA
TIMP4|7079	67.5366	30.9822	104.091	3.35971	1.74834	0.000471278	0.00724565	BLCA
TINAGL1|64129	4256.27	5989.34	2523.2	0.421282	-1.24714	0.00101876	0.0134626	BLCA
TIPARP|25976	2491.64	1187.44	3795.84	3.19665	1.67656	0.000250161	0.00429406	BLCA
TK1|7083	1107.03	1691.88	522.178	0.308638	-1.69601	1.37088e-05	0.000380226	BLCA
TLCD1|116238	285.503	398.91	172.096	0.431414	-1.21285	0.00330829	0.0341293	BLCA
TLE2|7089	1397.87	855.002	1940.74	2.26987	1.18261	0.00221693	0.025005	BLCA
TLL1|7092	62.5527	22.8868	102.219	4.46627	2.15907	3.59666e-05	0.000861312	BLCA
TLN1|7094	16122.7	5814.61	26430.8	4.54559	2.18447	0.000363197	0.00587003	BLCA
TLR4|7099	335.252	200.833	469.671	2.33861	1.22565	0.00187227	0.0219105	BLCA
TMEFF2|23671	8.48911	0.35153	16.6267	47.298	5.56371	1.4606e-05	0.000402271	BLCA
TMEM100|55273	130.792	31.5299	230.054	7.29639	2.86718	0.00139462	0.0174212	BLCA
TMEM108|66000	185.737	59.0989	312.374	5.28563	2.40207	0.00157893	0.019151	BLCA
TMEM119|338773	777.983	382.377	1173.59	3.06919	1.61786	0.000937047	0.0126553	BLCA
TMEM132A|54972	1107.25	1805.39	409.116	0.226609	-2.14172	1.40143e-06	6.0145e-05	BLCA
TMEM132C|92293	102.834	10.611	195.057	18.3825	4.20026	1.00317e-08	1.05343e-06	BLCA
TMEM200B|399474	235.204	127.339	343.069	2.69414	1.42982	0.00172481	0.0205273	BLCA
TMEM206|55248	258.305	400.049	116.561	0.291367	-1.77909	1.4766e-05	0.000406107	BLCA
TMEM220|388335	90.2929	23.4778	157.108	6.69178	2.74239	2.62386e-08	2.32093e-06	BLCA
TMEM35|59353	286.811	64.3011	509.32	7.92086	2.98566	0.000138575	0.00263428	BLCA
TMEM47|83604	1568.68	949.324	2188.04	2.30483	1.20466	0.00414764	0.0407522	BLCA
TMEM48|55706	370.456	544.994	195.918	0.359487	-1.47599	0.000316769	0.00524927	BLCA
TMEM52|339456	25.3818	41.4808	9.28288	0.223787	-2.1598	0.000943383	0.0126972	BLCA
TMEM55A|55529	249.31	110.113	388.506	3.52825	1.81895	3.42714e-05	0.00082575	BLCA
TMEM88|92162	108.309	44.2887	172.329	3.89104	1.96016	2.31484e-05	0.000591221	BLCA
TMOD1|7111	793.227	173.172	1413.28	8.16115	3.02877	1.11386e-07	7.62122e-06	BLCA
TMOD4|29765	20.2886	1.6951	38.8821	22.938	4.51967	6.95759e-05	0.00146752	BLCA
TMPO|7112	1642.1	2272.31	1011.89	0.445313	-1.16711	0.00229976	0.0257032	BLCA
TMPRSS11B|132724	307.971	0.10291	615.839	5984.25	12.547	0.000391023	0.0061943	BLCA
TNFAIP3|7128	2623.37	1380.92	3865.83	2.79947	1.48515	0.00276285	0.0297324	BLCA
TNFAIP8L3|388121	278.579	69.1495	488.008	7.05728	2.81911	3.15136e-08	2.72614e-06	BLCA
TNFSF12|8742	734.136	341.851	1126.42	3.29507	1.72031	1.30059e-05	0.000365373	BLCA
TNIK|23043	222.157	120.864	323.45	2.67616	1.42016	0.000863392	0.0118232	BLCA
TNNI3K|51086	24.1453	6.51867	41.772	6.40805	2.67989	0.000107338	0.00212052	BLCA
TNNI3|7137	29.1861	58.0701	0.302073	0.00520187	-7.58675	4.8495e-05	0.00110219	BLCA
TNNT1|7138	170.043	331.815	8.27101	0.0249266	-5.32617	6.59602e-05	0.00141559	BLCA
TNNT2|7139	409.315	34.0216	784.607	23.062	4.52745	0.00467161	0.0447495	BLCA
TNS1|7145	25008.6	2043.55	47973.6	23.4756	4.55309	3.31032e-06	0.00012196	BLCA
TNXB|7148	5064.19	362.916	9765.47	26.9084	4.74998	2.96157e-15	3.23091e-12	BLCA
TOP2A|7153	2606.4	4293.1	919.698	0.214227	-2.22279	1.49433e-08	1.44553e-06	BLCA
TOPBP1|11073	913.715	1272.71	554.721	0.435859	-1.19807	0.00156343	0.0189747	BLCA
TOR1AIP1|26092	1823.6	1151.28	2495.92	2.16794	1.11633	0.00375082	0.0375599	BLCA
TOX2|84969	201.832	117.08	286.583	2.44777	1.29147	0.00183179	0.0215782	BLCA
TP53INP2|58476	2489.7	749.711	4229.69	5.64177	2.49615	9.32455e-08	6.61033e-06	BLCA
TPM1|7168	26029.6	3785.5	48273.7	12.7523	3.67268	1.81939e-05	0.000485426	BLCA
TPM2|7169	24864.9	2887.07	46842.7	16.225	4.02015	1.20288e-05	0.000344831	BLCA
TPO|7173	12.0789	1.5619	22.596	14.467	3.85469	4.78335e-05	0.00109349	BLCA
TPPP3|51673	472.055	183.392	760.718	4.14804	2.05243	5.73513e-07	2.91764e-05	BLCA
TPPP|11076	684.958	92.8219	1277.09	13.7585	3.78226	2.67158e-14	2.38463e-11	BLCA
TPSAB1|7177	952.613	225.968	1679.26	7.43141	2.89364	1.8735e-09	2.91983e-07	BLCA
TPSB2|64499	1426.24	373.128	2479.35	6.64478	2.73222	5.10357e-11	1.56592e-08	BLCA
TPSD1|23430	54.2239	15.6265	92.8213	5.94001	2.57046	1.87469e-06	7.78292e-05	BLCA
TPSG1|25823	7.53191	1.51503	13.5488	8.9429	3.16074	0.00516204	0.048247	BLCA
TPX2|22974	1385.82	2304.34	467.305	0.202793	-2.30192	5.58128e-09	6.6829e-07	BLCA
TRAIP|10293	145.325	220.986	69.6649	0.315246	-1.66545	0.000137709	0.00262034	BLCA
TRAK2|66008	1214.26	686.764	1741.75	2.53617	1.34265	0.00105634	0.0138381	BLCA
TREM2|54209	112.029	179.291	44.7676	0.249692	-2.00178	0.000659945	0.00948708	BLCA
TRIB3|57761	504.271	757.904	250.639	0.3307	-1.5964	0.00244023	0.0268905	BLCA
TRIL|9865	115.052	63.5032	166.601	2.62351	1.3915	0.00192223	0.0223883	BLCA
TRIM24|8805	1124.72	1529.18	720.259	0.471011	-1.08617	0.00479628	0.0455437	BLCA
TRIM59|286827	212.641	304.885	120.398	0.394896	-1.34046	0.00124702	0.0159114	BLCA
TRIM63|84676	95.3268	8.49668	182.157	21.4386	4.42214	0.00140713	0.0175329	BLCA
TRIP13|9319	415.262	671.973	158.552	0.23595	-2.08345	0.000114142	0.00222804	BLCA
TRNP1|388610	574.963	311.694	838.231	2.68928	1.42722	0.00293673	0.0311554	BLCA
TROAP|10024	306.722	520.953	92.4911	0.177542	-2.49377	2.562e-09	3.61943e-07	BLCA
TRPA1|8989	523.076	108.884	937.267	8.60792	3.10566	0.00184822	0.0217326	BLCA
TRPC1|7220	153.412	62.2463	244.578	3.9292	1.97424	7.58394e-06	0.000239046	BLCA
TRPC3|7222	52.5035	13.0376	91.9694	7.05417	2.81848	7.04489e-06	0.000225947	BLCA
TRPC4|7223	37.1215	12.9957	61.2474	4.7129	2.23662	0.00145496	0.0179812	BLCA
TRPS1|7227	454.346	214.471	694.222	3.23691	1.69462	0.000690634	0.00988482	BLCA
[truncated: 50,952 more rows]
