# Supplementary material for: Pan-organ transcriptome variation across 21 cancer types
Source: Oncotarget. 2016 Dec 27;8(4):6809–18. doi: 10.18632/oncotarget.14303 (PMC5351671; doi:10.18632/oncotarget.14303)
Supplement: Supplementary file 4 [file oncotarget-08-6809-s004.xls]

## Sheet: Sheet1
Genes correlated with survival time in nine cancer types.
Gene Name	Cancer Type
ABCC9	BLCA
ANLN	BLCA
CLIC3	BLCA
FKBP10	BLCA
FLRT2	BLCA
HOXC8	BLCA
KCNJ15	BLCA
MAP2	BLCA
NXPH4	BLCA
PCDHGA2	BLCA
SCEL	BLCA
SPTBN2	BLCA
STXBP6	BLCA
UBD	BLCA
F10	CRC
ASPHD1	CRC
SPAG4	CRC
SIX2	CRC
LOC645323	CRC
SPOCK3	CRC
ATF3	ESCA
FAM189A2	ESCA
FKBP10	ESCA
MEG3	ESCA
MT1G	ESCA
SLCO4C1	ESCA
ABCB1	HNSC
ANKRD29	HNSC
ANO1	HNSC
AVPR2	HNSC
C10orf72	HNSC
CAV2	HNSC
CCBE1	HNSC
CELSR3	HNSC
CORO2B	HNSC
DEFB1	HNSC
FAM162B	HNSC
GINS4	HNSC
GRIA3	HNSC
HPCAL4	HNSC
HS6ST3	HNSC
KCNJ15	HNSC
KL	HNSC
KPNA2	HNSC
LRRK2	HNSC
MYH11	HNSC
PPP1R16B	HNSC
SCARA5	HNSC
SLC23A1	HNSC
TDRD5	HNSC
TERT	HNSC
ADAMTS14	KIRC
AR	KIRC
DNA2	KIRC
EMCN	KIRC
FAM64A	KIRC
FAM72A	KIRC
ITGA8	KIRC
LOC286467	KIRC
MDK	KIRC
MGC12982	KIRC
NFE2L3	KIRC
NTM	KIRC
PABPC1L	KIRC
SLC12A8	KIRC
SLC16A12	KIRC
TRAIP	KIRC
CAMK2A	KIRP
CTHRC1	KIRP
FAP	KIRP
FOXP3	KIRP
IGF2BP3	KIRP
MLLT11	KIRP
OIP5	KIRP
OLFML1	KIRP
PLK1	KIRP
PYCR1	KIRP
SERPINH1	KIRP
TYRO3	KIRP
C10orf55	LIHC
CBX2	LIHC
SPP1	LIHC
ANLN	LUAD
C1QTNF6	LUAD
CHRM2	LUAD
DKK1	LUAD
ENOX1	LUAD
FSCN1	LUAD
GDF15	LUAD
IGF2BP1	LUAD
MUSTN1	LUAD
PLA2G3	LUAD
PPP1R3G	LUAD
RHOF	LUAD
TNS4	LUAD
ADRB2	UCEC
EGR2	UCEC
LMO3	UCEC
LOC145837	UCEC
PCDH17	UCEC
PGA3	UCEC
PLAC2	UCEC
